# Supplementary material for: Genetic basis and identification of candidate genes for salt tolerance in rice by GWAS
Source: Sci Rep. 2020 Jun 19;10:9958. doi: 10.1038/s41598-020-66604-7 (PMC7305297; doi:10.1038/s41598-020-66604-7)
Supplement: Supplementary file 2 — Supplementary Table S1. [file 41598_2020_66604_MOESM2_ESM.xlsx]

## Sheet: Sheet1
Supplementary Table 1 Description of 664 rice accessions.
ID	Name	Subpopulation based on PC analysis	Variety name	Other name	Country_Origin_supplied	Country_Origin_updated	Region_of_Origin	K9_group_Admixture	Source
1	CH1305	Japonica	Nippinbare	日本晴	-	-	-	-	International Rice Molecular Breeding Network
2	CH1005	Japonica	Zaoshengbai	早生白	China	China	EAS	GJ-adm	Mini-core collections
3	CH1008	Japonica	Qiuguangtengxi 104	秋光 藤系104号	Japan	Japan	EAR	GJ-tmp	Mini-core collections
4	CH1009	Japonica	Wanshi	晚实	Japan	Japan	EAR	GJ-tmp	Mini-core collections
5	CH1012	Indica	Yikong	伊空	Vietnam	Viet Nam	SEA	XI-adm	Mini-core collections
6	CH1013	Indica	Tianhandao	田旱稻	Vietnam	Viet Nam	SEA	XI-adm	Mini-core collections
7	CH1015	Indica	Vietnam Zaodao	越南早稻	Vietnam	Viet Nam	SEA	XI-1A	Mini-core collections
8	CH1016	Indica	Malaihong	马来红	Malaysia	Malaysia	SER	XI-1A	Mini-core collections
9	CH1017	Indica	CO 22	-	India	India	SAC	XI-adm	Mini-core collections
10	CH1018	Indica	2037 (Rajahamsal)	-	India	India	SAC	XI-2	Mini-core collections
11	CH1019	Indica	Sri Lanka 1	斯里兰卡1号	Sri Lanka	Sri Lanka	IOC	XI-adm	Mini-core collections
12	CH1021	Japonica	Wuziluosi 215	乌兹罗斯215	Soviet_Union	Uzbekistan	WAS	GJ-tmp	Mini-core collections
13	CH1022	Indica	Kahamu	卡哈姆	Romania	Romania	EUR	XI-1A	Mini-core collections
14	CH1023	Japonica	Aomierte 168	奥米尔特168	Hungary	Hungary	EUR	GJ-tmp	Mini-core collections
15	CH1027	Japonica	American Huangkedao	美国黄壳稻	United_States	United States of America	NAM	GJ-trp	Mini-core collections
16	CH1028	Indica	Buleida A-75	布雷达A-75	Mexico	Mexico	CAM	XI-adm	Mini-core collections
17	CH1029	Japonica	Jineiyadao	几内亚稻	Guinea	Guinea	WAF	admix	Mini-core collections
18	CH1030	Indica	Seln 244A6-20	-	Australia	Australia	OCE	XI-adm	Mini-core collections
19	CH1032	Japonica	Gaoliqiu	高丽秋	North Korea	Democratic People's Republic of Korea	EAR	GJ-tmp	Mini-core collections
20	CH1034	Indica	Xianluosichi	暹罗斯赤	Thailand	Thailand	SEA	XI-1A	Mini-core collections
21	CH1035	Japonica	Djanda Mandja	-	Indonesia	Indonesia	SER	GJ-trp	Mini-core collections
22	CH1037	Indica	Padi Ladang Ase Polo Komek	-	Indonesia	Indonesia	SER	XI-adm	Mini-core collections
23	CH1039	Indica	C 894-21	-	Philippines	Philippines	SER-IRRI	XI-3	Mini-core collections
24	CH1041	Indica	IR 10179-23-1-3	-	Philippines	Philippines	SER-IRRI	XI-adm	Mini-core collections
25	CH1044	Indica	Dumai	-	India	India	SAC	XI-1B	Mini-core collections
26	CH1045	Indica	Jaibattey	-	India	India	SAC	XI-adm	Mini-core collections
27	CH1046	Indica	Ngatsin	-	India	India	SAC	XI-2	Mini-core collections
28	CH1048	Indica	Rohini	-	India	India	SAC	XI-1B	Mini-core collections
29	CH1049	Indica	BW 293-2	-	Sri Lanka	Sri Lanka	IOC	XI-1B	Mini-core collections
30	CH1056	Indica	American Rice	美国稻	United_States	United States of America	NAM	XI-adm	Mini-core collections
31	CH1059	Japonica	Jijucas Claro	-	Brazil	Brazil	SAM	GJ-adm	Mini-core collections
32	CH1061	Japonica	Nabated A Smar	-	Egypt	Egypt	NAF	GJ-tmp	Mini-core collections
33	CH1062	Indica	IRAT 10	-	Ivory Coast	Cote d'Ivoire	WAF	XI-adm	Mini-core collections
34	CH1063	Indica	K 24	-	Uganda	India	SAC	XI-adm	Mini-core collections
35	CH1067	Japonica	YR 83-23-11	-	Australia	Australia	OCE	GJ-trp	Mini-core collections
36	CH1070	Japonica	Gongchengxiang	宫城香	Japan	Japan	EAR	GJ-tmp	Mini-core collections
37	CH1071	Japonica	Qiutianxiaoting	秋田小町	Japan	Japan	EAR	GJ-tmp	Mini-core collections
38	CH1072	Japonica	Zhenfu 8	珍富 8	Japan	Korea, Republic of	EAR	GJ-tmp	Mini-core collections
39	CH1076	Indica	CISOKAN	-	Indonesia	Indonesia	SER	XI-1B	Mini-core collections
40	CH1082	Indica	GZ 1368-5-4	-	Egypt	Egypt	NAF	XI-adm	Mini-core collections
41	CH1087	Indica	J 34	-	Madagascar	Madagascar	IOC	XI-2	Mini-core collections
42	CH1090	Japonica	80 A 97 YR 303-304-1-3	-	Australia	Australia	OCE	GJ-trp	Mini-core collections
43	CH1091	Japonica	80050 YR 72136-43	-	Australia	Australia	OCE	GJ-trp	Mini-core collections
44	CH1092	Japonica	YR 196	-	Australia	Australia	OCE	GJ-tmp	Mini-core collections
45	CH1097	Japonica	Tieganwu	铁秆乌	China	China	EAS	GJ-tmp	Mini-core collections
46	CH1098	Japonica	Xiushui 115	秀水115	China	China	EAS	GJ-tmp	Mini-core collections
47	CH1099	Indica	Erjiunan 1	二九南1号	China	China	EAS	XI-1B	Mini-core collections
48	CH1100	Indica	Nanjing 11	南京11号	China	China	EAS	XI-1A	Mini-core collections
49	CH1101	Indica	Aijiaonante	矮脚南特	China	China	EAS	XI-1A	Mini-core collections
50	CH1102	Indica	Guangluai 4	广陆矮4号	China	China	EAS	XI-1A	Mini-core collections
51	CH1103	Indica	Nantehao	南特号	China	China	EAS	XI-1A	Mini-core collections
52	CH1104	Indica	Guizhao 2	桂朝2号	China	China	EAS	XI-1A	Mini-core collections
53	CH1109	Indica	Xiangzaoxian 7	湘早籼7号	China	China	EAS	XI-adm	Mini-core collections
54	CH1110	Indica	Huangsiguizhan	黄丝桂占	China	China	EAS	XI-adm	Mini-core collections
55	CH1116	Indica	Funingzipigengzi	抚宁紫皮粳子	China	China	EAS	XI-1A	Mini-core collections
56	CH1118	Japonica	Gaoyangdiandao dahongmang	高阳淀稻大红芒	China	China	EAS	GJ-tmp	Mini-core collections
57	CH1119	Japonica	Dandongludao	丹东陆稻	China	China	EAS	GJ-adm	Mini-core collections
58	CH1120	Japonica	Laoguangtou 83	老光头83	China	China	EAS	GJ-adm	Mini-core collections
59	CH1122	Japonica	Muxiqiu	木樨球	China	China	EAS	GJ-tmp	Mini-core collections
60	CH1126	Indica	Qiuqianbai	秋前白	China	China	EAS	XI-1A	Mini-core collections
61	CH1128	Indica	Jinxibai2	金溪白	China	China	EAS	XI-adm	Mini-core collections
62	CH1129	Indica	Taishannuo	台山糯	China	China	EAS	XI-1A	Mini-core collections
63	CH1131	Indica	Jinbaoyin	金包银	China	China	EAS	XI-adm	Mini-core collections
64	CH1132	Indica	Minbeiwanxian	闽北晚籼	China	China	EAS	XI-adm	Mini-core collections
65	CH1134	Japonica	Yizhixiang	一支香	China	China	EAS	GJ-tmp	Mini-core collections
66	CH1137	Indica	Esiniu	饿死牛	China	China	EAS	XI-1A	Mini-core collections
67	CH1141	Indica	Heidu 4	黑督 4	China	China	EAS	XI-1A	Mini-core collections
68	CH1144	Indica	Qiyuexian	七月籼	China	China	EAS	XI-adm	Mini-core collections
69	CH1145	Indica	Dongtingwanxian	洞庭晚籼	China	China	EAS	XI-1A	Mini-core collections
70	CH1148	Japonica	Bawangbian 1	霸王鞭1	China	China	EAS	admix	Mini-core collections
71	CH1149	Indica	Xugunuo	须谷糯	China	China	EAS	XI-1A	Mini-core collections
72	CH1150	Japonica	Muguanuo	木瓜糯	China	China	EAS	admix	Mini-core collections
73	CH1155	Indica	Zhongnong 4	中农 4号	China	China	EAS	XI-2	Mini-core collections
74	CH1158	Indica	San**Qishiluo	三**七十箩	China	China	EAS	XI-adm	Mini-core collections
75	CH1159	Indica	Qitoubaigu3	齐头白谷	China	China	EAS	XI-adm	Mini-core collections
76	CH1161	Indica	Zimi	紫米	China	China	EAS	XI-adm	Mini-core collections
77	CH1162	Indica	Xiaohonggu	小红谷	China	China	EAS	XI-adm	Mini-core collections
78	CH1164	Indica	Gongju 73	公居73	China	China	EAS	XI-1A	Mini-core collections
79	CH1165	Indica	Qitougu	齐头谷	China	China	EAS	XI-1A	Mini-core collections
80	CH1166	Indica	Zinuo	紫糯	China	China	EAS	XI-1A	Mini-core collections
81	CH1167	Indica	Mowangguneiza	魔王谷内杂	China	China	EAS	XI-adm	Mini-core collections
82	CH1169	Indica	Jinzhinuo4	金枝糯	China	China	EAS	XI-adm	Mini-core collections
83	CH1170	Indica	Jiienuo	鸡血糯	China	China	EAS	XI-adm	Mini-core collections
84	CH1179	Japonica	Hongkezhenuo	红壳折糯	China	China	EAS	GJ-tmp	Mini-core collections
85	CH1183	Japonica	Yangkenuo	阳壳糯	China	China	EAS	GJ-tmp	Mini-core collections
86	CH1184	Japonica	Maguzi	麻谷子	China	China	EAS	GJ-tmp	Mini-core collections
87	CH1185	Japonica	Laohongdao	老红稻	China	China	EAS	GJ-tmp	Mini-core collections
88	CH1186	Indica	Jiabala	加巴拉	India	Bangladesh	SAE	XI-1A	Mini-core collections
89	CH1190	Indica	Baoxuan 21	包选21号	China	China	EAS	XI-adm	Mini-core collections
90	CH1191	Indica	Wenxiangnuo	文香糯	China	China	EAS	XI-adm	Mini-core collections
91	CH1193	Indica	Dawannuo	大弯糯	China	China	EAS	XI-adm	Mini-core collections
92	CH1194	Indica	Xianggu	香谷	China	China	EAS	XI-adm	Mini-core collections
93	CH1196	Japonica	Lengshuigu 2	冷水谷2	China	China	EAS	GJ-adm	Mini-core collections
94	CH1202	Japonica	Zimangfeie	紫芒飞蛾	China	China	EAS	GJ-tmp	Mini-core collections
95	CH1204	Indica	Liusha 1	柳沙1号	China	China	EAS	XI-1A	Mini-core collections
96	CH1205	Indica	Chenwan 3	郴晚3号	China	China	EAS	XI-adm	Mini-core collections
97	CH1208	Indica	Chengduai 3	成都矮3号	China	China	EAS	XI-1A	Mini-core collections
98	CH1210	Indica	Shufeng 101	蜀丰101	China	China	EAS	XI-adm	Mini-core collections
99	CH1214	Indica	Guangluai 15-1	广陆矮15-1	China	China	EAS	XI-1A	Mini-core collections
100	CH1215	Indica	Hongwan 1	红晚1号	China	China	EAS	XI-adm	Mini-core collections
101	CH1219	Indica	Luke 3	泸科3号	China	China	EAS	XI-1A	Mini-core collections
102	CH1223	Japonica	Liaogeng 287	辽粳287	China	China	EAS	GJ-tmp	Mini-core collections
103	CH1224	Indica	Zaoshuxiangheimi	早熟香黑米	China	China	EAS	XI-adm	Mini-core collections
104	CH1226	Japonica	Geng 87-304	粳87-304	China	China	EAS	GJ-tmp	Mini-core collections
105	CH1227	Indica	Xiangwanxian 3	湘晚籼3号	China	China	EAS	XI-adm	Mini-core collections
106	CH1229	Indica	Zaoxian 240	早籼240	China	China	EAS	XI-1A	Mini-core collections
107	CH1230	Indica	Dangyu 5	当育5号	China	China	EAS	XI-1A	Mini-core collections
108	CH1233	Indica	Hongainuo	红矮糯	China	China	EAS	XI-adm	Mini-core collections
109	CH1234	Indica	Wanlixian	万利籼	China	China	EAS	XI-1A	Mini-core collections
110	CH1235	Indica	Aizizhan	矮仔占	China	China	EAS	XI-adm	Mini-core collections
111	CH1236	Indica	Xiaobaimi	小白米	China	China	EAS	XI-adm	Mini-core collections
112	CH1237	Indica	Yanshuichi	盐水赤	China	China	EAS	XI-adm	Mini-core collections
113	CH1238	Japonica	Xishi 15	西什15	China	China	EAS	GJ-sbtrp	Mini-core collections
114	CH1239	Indica	Honggenghangu3	红粳旱谷	China	China	EAS	XI-adm	Mini-core collections
115	CH1241	Japonica	Yuyannuo	鱼眼糯	China	China	EAS	GJ-adm	Mini-core collections
116	CH1242	Indica	80B	-	Philippines	Philippines	SER-IRRI	XI-adm	Mini-core collections
117	CH1243	Indica	Gu 154	古154	China	China	EAS	XI-adm	Mini-core collections
118	CH1245	Indica	IR 661-1	-	China	Philippines	SER-IRRI	XI-adm	Mini-core collections
119	CH1246	Indica	Pei C122	培C122	China	China	EAS	XI-1A	Mini-core collections
120	CH1247	Japonica	IR661	-	China	-	-	-	Mini-core collections
121	CH1249	Japonica	76--1	-	China	China	EAS	GJ-tmp	Mini-core collections
122	CH1251	Indica	Teqingxuanhui	特青选恢	China	China	EAS	XI-adm	Mini-core collections
123	CH1253	Indica	JWR 221	-	China	China	EAS	XI-1B	Mini-core collections
124	CH1255	Indica	Baikehanhe	白壳旱禾	China	China	EAS	XI-1A	Mini-core collections
125	CH1259	Japonica	Lengshuinuo	冷水糯	China	China	EAS	GJ-adm	Mini-core collections
126	CH1265	Indica	L 301B	-	China	China	EAS	XI-1A	Mini-core collections
127	CH1267	Indica	Jinnante 43B	金南特43B	China	China	EAS	XI-1A	Mini-core collections
128	CH1268	Japonica	Zaoshunonghu 6	早熟农虎6	China	China	EAS	GJ-tmp	Mini-core collections
129	CH1269	Indica	Qingsiai 16B	青四矮16B	China	China	EAS	XI-adm	Mini-core collections
130	CH1274	Japonica	Liming B	黎明B	China	China	EAS	GJ-tmp	Mini-core collections
131	CH1276	Indica	Baoxie-7B	包协-7B	China	China	EAS	XI-adm	Mini-core collections
132	CH1277	Indica	G Zhenshan 97B	G珍汕97B	China	China	EAS	XI-1A	Mini-core collections
133	CH1278	Indica	88B	-	China	China	EAS	XI-1A	Mini-core collections
134	CH1283	Japonica	Taizhong 65/taizhongHR539	台中65号/台中HR539	China	Taiwan	EAR	admix	Mini-core collections
135	CH1284	Indica	Taizhongzailai 1/taizhong65	台中在来1号/台中65	China	Taiwan	EAR	XI-adm	Mini-core collections
136	CH1289	Japonica	Yelicanghua	叶里藏花	China	China	EAS	GJ-tmp	Mini-core collections
137	CH1291	Japonica	Baigedao	百歌稻	China	China	EAS	GJ-tmp	Mini-core collections
138	CH1293	Indica	Liushizao	六十早	China	China	EAS	XI-1A	Mini-core collections
139	CH1297	Indica	Qingke	清可	China	China	EAS	cA (Aus)	Mini-core collections
140	CH1298	Indica	Haohuangla	毫荒腊	China	China	EAS	XI-adm	Mini-core collections
141	CH1001	Japonica	Jianghuadao	江花稻	North Korea	Democratic People's Republic of Korea	EAR	GJ-tmp	Mini-core collections
142	CH1006	Japonica	Zhuyuan	竹原	Japan	Japan	EAR	GJ-tmp	Mini-core collections
143	CH1010	Japonica	Ailuyu	矮陆羽	Japan	Japan	EAR	GJ-tmp	Mini-core collections
144	CH1020	Japonica	Hongse 90	红色 90	Russia	Russia	WAS	GJ-tmp	Mini-core collections
145	CH1026	Japonica	Linguo	临果	Italy	Italy	EUR	GJ-tmp	Mini-core collections
146	CH1038	Indica	Tjantajan	-	Indonesia	Indonesia	SER	admix	Mini-core collections
147	CH1043	Indica	#N/A	#N/A	#N/A	#N/A	#N/A	#N/A	#N/A
148	CH1050	Indica	BRC 25-146-2-1	-	Bangladesh	Bangladesh	SAE	XI-adm	Mini-core collections
149	CH1051	Japonica	#N/A	#N/A	#N/A	#N/A	#N/A	#N/A	#N/A
150	CH1055	Japonica	Keluoduo B	克罗多B	France	France	EUR	GJ-tmp	Mini-core collections
151	CH1057	Indica	P1790-5-1M-4-5M-1B-3M-B	-	Columbia	Columbia	SAM	XI-adm	Mini-core collections
152	CH1064	Indica	71011	-	Australia	Australia	OCE	XI-1A	Mini-core collections
153	CH1069	Japonica	Chimao	赤毛	Japan	Japan	EAR	GJ-tmp	Mini-core collections
154	CH1073	Japonica	Qingnuo Kyohatamochi	清 糯 キョハタモチ	Japan	Japan	EAR	GJ-tmp	Mini-core collections
155	CH1074	Indica	CHANH 148	-	Vietnam	Viet Nam	SEA	XI-adm	Mini-core collections
156	CH1075	Indica	SLK 2-18-2	-	Laos	Lao People's Democratic Republic	SEA	XI-adm	Mini-core collections
157	CH1078	Indica	#N/A	#N/A	#N/A	#N/A	#N/A	#N/A	#N/A
158	CH1081	Indica	RP 1570-44-1	-	India	India	SAC	XI-adm	Mini-core collections
159	CH1083	Japonica	IRAT 36	-	Ivory Coast	Cote d'Ivoire	WAF	GJ-trp	Mini-core collections
160	CH1085	Japonica	IRAT 669	-	Ivory Coast	Cote d'Ivoire	WAF	GJ-trp	Mini-core collections
161	CH1086	Japonica	ITA 221	-	Nigeria	Nigeria	WAF	GJ-trp	Mini-core collections
162	CH1094	Indica	C.MEDIO 7	-	Cuba	Cuba	CAM	XI-adm	Mini-core collections
163	CH1095	Indica	ECIA 179-S13	-	Cuba	Cuba	CAM	XI-1B	Mini-core collections
164	CH1096	Indica	PMS 10B	-	India	India	SAC	XI-adm	Mini-core collections
165	CH1105	Japonica	Taidongludao	台东陆稻	China	Taiwan	EAR	GJ-trp	Mini-core collections
166	CH1106	Indica	Taizhongxianxuan 2	台中籼选2	China	Taiwan	EAR	XI-1A	Mini-core collections
167	CH1107	Indica	Jiefangxian	解放籼	China	China	EAS	XI-1A	Mini-core collections
168	CH1108	Japonica	Hongmisandan	红米三担	China	China	EAS	GJ-tmp	Mini-core collections
169	CH1111	Indica	Jinyou 1	金优1号	China	China	EAS	XI-1B	Mini-core collections
170	CH1112	Indica	Chengnongshuijing	成农水晶	China	China	EAS	XI-1B	Mini-core collections
171	CH1114	Indica	Baoxie 123B	包协123B	China	China	EAS	XI-adm	Mini-core collections
172	CH1115	Indica	Biwusheng	秕五升	China	China	EAS	XI-adm	Mini-core collections
173	CH1117	Japonica	Longhuamaohu	隆化毛葫	China	China	EAS	GJ-tmp	Mini-core collections
174	CH1125	Japonica	Cunsanli	寸三粒	China	China	EAS	GJ-adm	Mini-core collections
175	CH1130	Indica	Aihechi	矮禾迟	China	China	EAS	XI-adm	Mini-core collections
176	CH1133	Indica	Lucaihao	陆财号	China	China	EAS	XI-1A	Mini-core collections
177	CH1139	Indica	Nanxiongzaoyouzhan	南雄早油占	China	China	EAS	XI-1A	Mini-core collections
178	CH1142	Japonica	Chikenuo	赤壳糯	China	China	EAS	GJ-tmp	Mini-core collections
179	CH1146	Indica	Liuyenian	柳叶粘	China	China	EAS	XI-1A	Mini-core collections
180	CH1147	Indica	Xuanenchangtanqingzhan	宣恩长坛青粘	China	China	EAS	XI-1B	Mini-core collections
181	CH1151	Japonica	Hongqi 5	红旗5号	China	China	EAS	GJ-tmp	Mini-core collections
182	CH1152	Indica	Hanmadao4	旱麻稻	China	China	EAS	XI-1A	Mini-core collections
183	CH1156	Indica	Honggu	红谷	China	China	EAS	XI-1B	Mini-core collections
184	CH1163	Japonica	Wuzidui	五子堆	China	China	EAS	GJ-tmp	Mini-core collections
185	CH1168	Indica	Haolai	毫莱	China	Lao People's Democratic Republic	SEA	XI-adm	Mini-core collections
186	CH1171	Indica	Fanhaopi	饭毫皮	China	China	EAS	XI-1A	Mini-core collections
187	CH1173	Indica	Beizinuo	背子糯	China	China	EAS	XI-1A	Mini-core collections
188	CH1180	Japonica	Cungunuo	寸谷糯	China	China	EAS	GJ-tmp	Mini-core collections
189	CH1181	Indica	Younian	油粘	China	China	EAS	XI-1A	Mini-core collections
190	CH1189	Indica	Menjiagao 1	闷加高1	China	China	EAS	XI-adm	Mini-core collections
191	CH1195	Japonica	Haobayong 1	毫巴永1	China	China	EAS	GJ-adm	Mini-core collections
192	CH1197	Indica	Menjiading 2	闷加丁2	China	China	EAS	XI-adm	Mini-core collections
193	CH1199	Japonica	Banjiemang2	半节芒	China	China	EAS	GJ-adm	Mini-core collections
194	CH1203	Indica	Dongtingwanxian	洞庭晚籼	-	China	EAS	XI-adm	Mini-core collections
195	CH1216	Indica	Xiangaizao 10hao	湘矮早10号	China	China	EAS	XI-1B	Mini-core collections
196	CH1217	Indica	Xiangwanxian 1	湘晚籼1号	China	China	EAS	XI-adm	Mini-core collections
197	CH1220	Indica	Aituogu 151	矮沱谷151	China	China	EAS	XI-1A	Mini-core collections
198	CH1221	Japonica	Zhonghua 8	中花8号	China	China	EAS	GJ-tmp	Mini-core collections
199	CH1222	Japonica	Jindao 1	晋稻1号	China	China	EAS	GJ-tmp	Mini-core collections
200	CH1225	Indica	Momi	墨米	China	China	EAS	XI-adm	Mini-core collections
201	CH1228	Indica	Zhendao 232	镇籼232	China	China	EAS	XI-1A	Mini-core collections
202	CH1231	Japonica	Zhengdao 5	郑稻5号	China	China	EAS	GJ-tmp	Mini-core collections
203	CH1240	Japonica	Lamujia	拉木加	China	China	EAS	GJ-sbtrp	Mini-core collections
204	CH1244	Indica	Gui 630	圭630	China	China	EAS	XI-adm	Mini-core collections
205	CH1252	Indica	Huhui 91269	湘恢91269	China	China	EAS	cA (Aus)	Mini-core collections
206	CH1256	Indica	Xiangdao	香稻	China	China	EAS	XI-1A	Mini-core collections
207	CH1257	Japonica	Shanjiugu	山酒谷	China	China	EAS	GJ-sbtrp	Mini-core collections
208	CH1258	Indica	Laozaogu	老造谷	China	China	EAS	XI-adm	Mini-core collections
209	CH1262	Indica	Jinnante B	金南特B	China	China	EAS	XI-adm	Mini-core collections
210	CH1263	Indica	Zhuzhen B	竹珍B	China	China	EAS	XI-1A	Mini-core collections
211	CH1264	Indica	Chaoyangyihao B	朝阳一号B	China	China	EAS	XI-1A	Mini-core collections
212	CH1271	Indica	Xiangai B	献改B	China	China	EAS	XI-adm	Mini-core collections
213	CH1272	Indica	Jiangnongzao 1 B	江农早1号B	China	China	EAS	XI-adm	Mini-core collections
214	CH1273	Indica	Jinghu3 B	京虎B	China	China	EAS	XI-adm	Mini-core collections
215	CH1275	Indica	Dianrui 409B	滇瑞409B	China	China	EAS	XI-adm	Mini-core collections
216	CH1279	Indica	#N/A	#N/A	#N/A	#N/A	#N/A	#N/A	#N/A
217	CH1280	Japonica	#N/A	#N/A	#N/A	#N/A	#N/A	#N/A	#N/A
218	CH1281	Japonica	Xingguo	兴国	China	China	EAS	GJ-tmp	Mini-core collections
219	CH1282	Indica	Leihuozhan	雷火占	China	China	EAS	XI-1A	Mini-core collections
220	CH1285	Indica	Mamagu	麻麻谷	China	China	EAS	XI-1A	Mini-core collections
221	CH1286	Indica	Meihuanuo	梅花糯	China	China	EAS	XI-1A	Mini-core collections
222	CH1290	Japonica	Weiguo	卫国	China	China	EAS	GJ-tmp	Mini-core collections
223	CH1294	Indica	Sanbaili	三百粒	China	China	EAS	XI-1A	Mini-core collections
224	CH1295	Indica	Wukezhan	乌壳占	China	China	EAS	XI-adm	Mini-core collections
225	CH1297	Indica	Qingke	清可	China	China	EAS	cA (Aus)	Mini-core collections
226	CH1299	Indica	Nangaogu	南高谷	China	China	EAS	XI-adm	Mini-core collections
227	CH1302	Japonica	Yuefu	越富	China	Japan	EAR	GJ-tmp	Mini-core collections
228	CX1	Japonica	Da Li	Da Li	China	-	-	-	International Rice Molecular Breeding Network
229	CX10	Indica	Gang 46B	冈46B	China	China	EAS	XI-1A	International Rice Molecular Breeding Network
230	CX100	Indica	Palung 2	-	Nepal	Nepal	SAC	XI-1B	International Rice Molecular Breeding Network
231	CX101	Indica	Hei Mi Chan	-	Taiwan	China	EAS	XI-1A	International Rice Molecular Breeding Network
232	CX102	Indica	Tek Si Chut	-	Taiwan	Taiwan	EAR	XI-1A	International Rice Molecular Breeding Network
233	CX103	Indica	Rubio	-	Peru	Peru	SAM	admix	International Rice Molecular Breeding Network
234	CX104	Japonica	Sadri rice 1	-	Iran	Iran	WAS	cB (Bas)	International Rice Molecular Breeding Network
235	CX106	Japonica	SAL BUI BAO	-	Vietnam	Viet Nam	SEA	GJ-trp	International Rice Molecular Breeding Network
236	CX107	Indica	Tun Sart	-	Vietnam	Viet Nam	SEA	XI-3	International Rice Molecular Breeding Network
237	CX108	Indica	Ziri	-	India	India	SAC	admix	International Rice Molecular Breeding Network
238	CX109	Japonica	Dacca 6	-	Philippines	India	SAC	GJ-adm	International Rice Molecular Breeding Network
239	CX11	Japonica	Gumei 2	谷梅2号	China	China	EAS	GJ-adm	International Rice Molecular Breeding Network
240	CX110	Japonica	UP 15	-	Japan	Japan	EAR	cB (Bas)	International Rice Molecular Breeding Network
241	CX111	Japonica	Giza 14	-	Egypt	Egypt	NAF	GJ-trp	International Rice Molecular Breeding Network
242	CX112	Japonica	Ginga	-	Japan	Japan	EAR	admix	International Rice Molecular Breeding Network
243	CX113	Japonica	Biniapan	-	-	-	-	GJ-trp	International Rice Molecular Breeding Network
244	CX114	Indica	Guang Lu Ai 4	广陆矮4号	China	China	EAS	XI-1A	International Rice Molecular Breeding Network
245	CX115	Indica	Yun hui 72	-	China	China	EAS	XI-adm	International Rice Molecular Breeding Network
246	CX116	Japonica	Wudadaozhong	五大稻种	North Korea	Democratic People's Republic of Korea	EAR	GJ-tmp	International Rice Molecular Breeding Network
247	CX117	Indica	IR 65600-27-1-2-2	-	Philippines	Philippines	SER-IRRI	XI-adm	International Rice Molecular Breeding Network
248	CX118	Indica	Yetuozai	爷驼崽	China	China	EAS	XI-adm	International Rice Molecular Breeding Network
249	CX119	Indica	P59279	-	-	-	-	XI-adm	International Rice Molecular Breeding Network
250	CX12	Indica	Huagengxian 74	华粳籼74	China	China	EAS	XI-adm	International Rice Molecular Breeding Network
251	CX120	Indica	TKM 6	-	India	India	SAC	XI-adm	International Rice Molecular Breeding Network
252	CX121	Indica	Guang122	-	China	China	EAS	XI-1B	International Rice Molecular Breeding Network
253	CX122	Indica	Tai-Zhong-Xian 10	-	Taiwan	Taiwan	EAR	XI-adm	International Rice Molecular Breeding Network
254	CX123	Indica	Yu Qiu Gu	鱼鳅谷	China	China	EAS	XI-1A	International Rice Molecular Breeding Network
255	CX124	Indica	IR 71466-75-3-B-1	-	Philippines	Philippines	SER-IRRI	XI-adm	International Rice Molecular Breeding Network
256	CX125	Indica	CAOZHAO-2	-	China	China	EAS	XI-1B	International Rice Molecular Breeding Network
257	CX126	Indica	IRBB 60	-	Philippines	Philippines	SER-IRRI	XI-1B	International Rice Molecular Breeding Network
258	CX128	Indica	Gajale	-	Nepal	Nepal	SAC	XI-adm	International Rice Molecular Breeding Network
259	CX129	Japonica	MOLOK	-	Indonesia	Indonesia	SER	GJ-trp	International Rice Molecular Breeding Network
260	CX13	Indica	R644	-	China	China	EAS	XI-adm	International Rice Molecular Breeding Network
261	CX130	Indica	CHIPDA	-	India	India	SAC	XI-2	International Rice Molecular Breeding Network
262	CX131	Indica	ZALE	-	Myanmar	Myanmar	SEA	XI-1A	International Rice Molecular Breeding Network
263	CX132	Japonica	AP 423	-	India	India	SAC	GJ-trp	International Rice Molecular Breeding Network
264	CX133	Indica	Zhengshan97	珍汕97	China	China	EAS	XI-1A	International Rice Molecular Breeding Network
265	CX134	Indica	IRBB 7	-	Philippines	Philippines	SER-IRRI	XI-1B	International Rice Molecular Breeding Network
266	CX138	Japonica	Qd_441	-	China	China	EAS	GJ-adm	International Rice Molecular Breeding Network
267	CX139	Japonica	Amareles	-	Portugal	Portugal	EUR	GJ-adm	International Rice Molecular Breeding Network
268	CX14	Japonica	Chennong 265	沈农 265	China	China	EAS	GJ-tmp	International Rice Molecular Breeding Network
269	CX140	Japonica	Nipponbare	-	Japan	Japan	EAR	GJ-tmp	International Rice Molecular Breeding Network
270	CX141	Indica	Padi Siam Kuning	-	Malaysia	Indonesia	SER	XI-3	International Rice Molecular Breeding Network
271	CX142	Japonica	Ai Yeh Lu	-	China	China	EAS	GJ-adm	International Rice Molecular Breeding Network
272	CX143	Japonica	Khasar	-	Iran	Iran	WAS	cB (Bas)	International Rice Molecular Breeding Network
273	CX144	Indica	Hta 7204	-	-	Thailand	SEA	XI-adm	International Rice Molecular Breeding Network
274	CX145	Indica	Minghui 63	明恢63	China	China	EAS	XI-adm	International Rice Molecular Breeding Network
275	CX146	Indica	CO 43	-	India	India	SAC	XI-adm	International Rice Molecular Breeding Network
276	CX147	Indica	Seberang	-	-	Malaysia	SER	XI-adm	International Rice Molecular Breeding Network
277	CX149	Japonica	Karnal Local	-	India	India	SAC	cB (Bas)	International Rice Molecular Breeding Network
278	CX15	Indica	Y 134	-	China	China	EAS	XI-1B	International Rice Molecular Breeding Network
279	CX150	Indica	Chorofa	-	Philippines	Philippines	SER-IRRI	XI-1B	International Rice Molecular Breeding Network
280	CX151	Japonica	AZUCENA	-	Philippines	Philippines	SER-IRRI	GJ-trp	International Rice Molecular Breeding Network
281	CX152	Indica	Cisadane	-	-	Indonesia	SER	XI-1B	International Rice Molecular Breeding Network
282	CX153	Indica	Jalmagna	-	India	India	SAC	XI-2	International Rice Molecular Breeding Network
283	CX154	Indica	Khao Dawk Mali 105	-	Thailand	Thailand	SEA	XI-3	International Rice Molecular Breeding Network
284	CX155	Indica	Madhukar	-	India	India	SAC	XI-2	International Rice Molecular Breeding Network
285	CX156	Indica	MR 84	-	Malaysia	Malaysia	SER	XI-adm	International Rice Molecular Breeding Network
286	CX157	Indica	PTB 33	-	India	India	SAC	XI-adm	International Rice Molecular Breeding Network
287	CX158	Indica	Shwe War Tun	-	Vietnam	Myanmar	SEA	XI-3	International Rice Molecular Breeding Network
288	CX16	Japonica	Yuan jing 7	-	China	China	EAS	GJ-tmp	International Rice Molecular Breeding Network
289	CX160	Indica	W 1263	-	India	India	SAC	XI-2	International Rice Molecular Breeding Network
290	CX161	Indica	IR 42	-	Philippines	Philippines	SER-IRRI	XI-1B	International Rice Molecular Breeding Network
291	CX162	Indica	TN1	-	Taiwan	Taiwan	EAR	XI-1A	International Rice Molecular Breeding Network
292	CX163	Japonica	Chaoyou 1	超优1号	China	-	-	-	International Rice Molecular Breeding Network
293	CX164	Japonica	Xiushui 09	秀水09	China	-	-	-	International Rice Molecular Breeding Network
294	CX165	Japonica	Wuyugeng 3	武育粳3号	China	China	EAS	GJ-tmp	International Rice Molecular Breeding Network
295	CX166	Japonica	Wuyugeng 14	武育粳14号	China	-	-	-	International Rice Molecular Breeding Network
296	CX167	Indica	Gui 649	桂649	China	-	-	-	International Rice Molecular Breeding Network
297	CX168	Indica	Gui 253	桂253	China	-	-	-	International Rice Molecular Breeding Network
298	CX169	Indica	Minghui 86	明恢86	China	-	-	-	International Rice Molecular Breeding Network
299	CX17	Indica	Yuexiangzhan	粤香占	China	China	EAS	XI-adm	International Rice Molecular Breeding Network
300	CX170	Indica	II32B	II32B	China	-	-	-	International Rice Molecular Breeding Network
301	CX172	Japonica	Changbai 9	长白9号	China	-	-	-	International Rice Molecular Breeding Network
302	CX173	Japonica	Huayu 560	花育560	China	-	-	-	International Rice Molecular Breeding Network
303	CX174	Japonica	Handao 502	旱稻502	China	-	-	-	International Rice Molecular Breeding Network
304	CX175	Japonica	Handao 297	旱稻297	China	-	-	-	International Rice Molecular Breeding Network
305	CX176	Indica	Huanghuazhan	黄华占	China	-	-	-	International Rice Molecular Breeding Network
306	CX177	Indica	#N/A	#N/A	#N/A	#N/A	#N/A	#N/A	#N/A
307	CX178	Indica	Zhongguangxiang 1	中广香1号	China	-	-	-	International Rice Molecular Breeding Network
308	CX179	Japonica	Songgeng 5	松粳5号	China	-	-	-	International Rice Molecular Breeding Network
309	CX18	Indica	Zaoxian 14	早籼 14	China	China	EAS	XI-1A	International Rice Molecular Breeding Network
310	CX180	Japonica	Suigeng 3	绥粳3号	China	-	-	-	International Rice Molecular Breeding Network
311	CX182	Indica	SLG 1	-	Japan	Japan	EAR	XI-adm	International Rice Molecular Breeding Network
312	CX183	Indica	9516-R9516	9516	China	-	-	-	International Rice Molecular Breeding Network
313	CX184	Indica	Hanhui 10	旱恢10号	China	-	-	-	International Rice Molecular Breeding Network
314	CX185	Indica	Zhonghui 8006	中恢8006	China	-	-	-	International Rice Molecular Breeding Network
315	CX186	Indica	Pokkali	Pokkali	China	-	-	-	International Rice Molecular Breeding Network
316	CX187	Japonica	Liaoxing 1	辽星1号	China	-	-	-	International Rice Molecular Breeding Network
317	CX188	Japonica	Minggeng 28	宁粳28	China	-	-	-	International Rice Molecular Breeding Network
318	CX189	Indica	Ceng 258	测258	China	-	-	-	International Rice Molecular Breeding Network
319	CX19	Indica	Zhong 413	中413	China	China	EAS	XI-adm	International Rice Molecular Breeding Network
320	CX190	Indica	Zhonghui 8015	中恢8015	China	-	-	-	International Rice Molecular Breeding Network
321	CX191	Indica	Zhenghui 7954	浙恢7954	China	-	-	-	International Rice Molecular Breeding Network
322	CX192	Indica	Liushayouzhan 2	柳沙油占2号	China	-	-	-	International Rice Molecular Breeding Network
323	CX193	Indica	Gui 362 (Guangshihuifuxi)	桂362（广适恢复系）	China	-	-	-	International Rice Molecular Breeding Network
324	CX194	Indica	Shuhui 498	蜀恢498	China	-	-	-	International Rice Molecular Breeding Network
325	CX196	Indica	ZD2057	ZD2057	China	-	-	-	International Rice Molecular Breeding Network
326	CX197	Indica	084(三系恢复系)	084	China	-	-	-	International Rice Molecular Breeding Network
327	CX198	Indica	9311	9311	China	-	-	-	International Rice Molecular Breeding Network
328	CX199	Indica	Luhui 17	泸恢17	China	-	-	-	International Rice Molecular Breeding Network
329	CX2	Indica	BR 11	-	Bangladesh	Bangladesh	SAE	XI-adm	International Rice Molecular Breeding Network
330	CX20	Indica	Zihui 100	紫恢 100	China	China	EAS	XI-adm	International Rice Molecular Breeding Network
331	CX200	Indica	Shuhui 527	蜀恢527	China	-	-	-	International Rice Molecular Breeding Network
332	CX201	Japonica	Minggeng 38	宁粳38	China	-	-	-	International Rice Molecular Breeding Network
333	CX202	Indica	Sanhuangzhan	三黄占（刘斌提供）	China	-	-	-	International Rice Molecular Breeding Network
334	CX205	Japonica	IR 69428-6-1-1-3-3	-	Philippines	Philippines	SER-IRRI	GJ-adm	International Rice Molecular Breeding Network
335	CX206	Indica	IR 2061-522-6-9	-	Philippines	Philippines	SER-IRRI	XI-1B	International Rice Molecular Breeding Network
336	CX207	Indica	Gaozi	高紫	China	China	EAS	XI-adm	International Rice Molecular Breeding Network
337	CX21	Indica	BG 90-2	-	Sri Lanka	Sri Lanka	IOC	XI-1B	International Rice Molecular Breeding Network
338	CX210	Japonica	Qb_604	-	China	China	EAS	admix	International Rice Molecular Breeding Network
339	CX211	Japonica	M 3122	-	China	China	EAS	GJ-tmp	International Rice Molecular Breeding Network
340	CX212	Japonica	Nongken 58	农垦58	Japan	Japan	EAR	GJ-tmp	International Rice Molecular Breeding Network
341	CX213	Japonica	Chennong 89366	沈农89366	China	China	EAS	GJ-tmp	International Rice Molecular Breeding Network
342	CX214	Japonica	Brazil Nuodao	巴西糯稻	Brazil	Brazil	SAM	GJ-trp	International Rice Molecular Breeding Network
343	CX215	Indica	F6	F6	China	-	-	-	International Rice Molecular Breeding Network
344	CX216	Indica	Hui 752	恢752	China	-	-	-	International Rice Molecular Breeding Network
345	CX218	Indica	Type 3	-	India	India	SAC	XI-1B	International Rice Molecular Breeding Network
346	CX219	Indica	FL 478	-	Philippines	Philippines	SER-IRRI	XI-adm	International Rice Molecular Breeding Network
347	CX22	Indica	PR 106	-	India	India	SAC	XI-1B	International Rice Molecular Breeding Network
348	CX220	Japonica	IRAT 109	-	Brazil	Cote d'Ivoire	WAF	GJ-trp	International Rice Molecular Breeding Network
349	CX221	Indica	Zhongyouzao 81	中优早81	China	China	EAS	XI-adm	International Rice Molecular Breeding Network
350	CX222	Indica	Jiafuzhan	佳辐占	China	-	-	-	International Rice Molecular Breeding Network
351	CX223	Japonica	Chugeng 27	楚粳27	China	-	-	-	International Rice Molecular Breeding Network
352	CX224	Japonica	Chugeng 28	楚粳28	China	-	-	-	International Rice Molecular Breeding Network
353	CX225	Indica	IR 77298-14-1-2	-	Philippines	Philippines	SER-IRRI	XI-1B	International Rice Molecular Breeding Network
354	CX226	Indica	IR 06G113	-	Philippines	Philippines	SER-IRRI	XI-1B	International Rice Molecular Breeding Network
355	CX227	Indica	KASALATH	-	Japan	India	SAC	cA (Aus)	International Rice Molecular Breeding Network
356	CX228	Indica	Bala	-	India	India	SAC	XI-adm	International Rice Molecular Breeding Network
357	CX230	Indica	IR 64-IL	-	China	Philippines	SER-IRRI	XI-1B	International Rice Molecular Breeding Network
358	CX231	Indica	IR 52561-UBN-1-1-2	-	Philippines	Philippines	SER-IRRI	XI-adm	International Rice Molecular Breeding Network
359	CX232	Indica	IR 55419-04	-	Philippines	Philippines	SER-IRRI	XI-adm	International Rice Molecular Breeding Network
360	CX233	Indica	IR 58821-23-1-3-1	-	Philippines	Philippines	SER-IRRI	XI-adm	International Rice Molecular Breeding Network
361	CX234	Indica	IR 62266-42-6-2	-	Philippines	Philippines	SER-IRRI	XI-adm	International Rice Molecular Breeding Network
362	CX235	Indica	NSIC RC 9	-	Philippines	Philippines	SER-IRRI	XI-adm	International Rice Molecular Breeding Network
363	CX236	Indica	Vandana	-	-	India	SAC	XI-adm	International Rice Molecular Breeding Network
364	CX237	Indica	B 6136-3-TB-0-1-5	-	Philippines	Indonesia	SER	XI-1B	International Rice Molecular Breeding Network
365	CX238	Indica	BW 311-9	-	Philippines	Sri Lanka	IOC	XI-1B	International Rice Molecular Breeding Network
366	CX24	Indica	TKM 9	-	India	India	SAC	XI-adm	International Rice Molecular Breeding Network
367	CX240	Indica	Carijo	-	Brazil	Brazil	SAM	XI-adm	International Rice Molecular Breeding Network
368	CX241	Japonica	IAC 47	-	Philippines	Brazil	SAM	GJ-trp	International Rice Molecular Breeding Network
369	CX242	Japonica	IR 47686-4-4-B-1	-	Philippines	Philippines	SER-IRRI	admix	International Rice Molecular Breeding Network
370	CX243	Japonica	IR 47686-6-2-1-1	-	Philippines	Philippines	SER-IRRI	GJ-trp	International Rice Molecular Breeding Network
371	CX247	Indica	IRAT 144	-	Indonesia	Ghana	WAF	XI-adm	International Rice Molecular Breeding Network
372	CX248	Japonica	Kinandang Patong	-	Philippines	Philippines	SER-IRRI	GJ-trp	International Rice Molecular Breeding Network
373	CX249	Indica	2004	-	China	China	EAS	XI-1B	International Rice Molecular Breeding Network
374	CX25	Indica	Cisanggarung	-	Indonesia	Indonesia	SER	XI-1B	International Rice Molecular Breeding Network
375	CX250	Indica	829	-	China	China	EAS	XI-1B	International Rice Molecular Breeding Network
376	CX254	Indica	Xieqingzao B	协青早B	China	-	-	-	International Rice Molecular Breeding Network
377	CX255	Indica	Zhenshan 97B	珍汕97B	China	-	-	-	International Rice Molecular Breeding Network
378	CX256	Indica	Chuanxiang 29B	川香29B	China	-	-	-	International Rice Molecular Breeding Network
379	CX257	Indica	Bo B	博B	China	-	-	-	International Rice Molecular Breeding Network
380	CX258	Indica	Zhong 9B	中9B	China	-	-	-	International Rice Molecular Breeding Network
381	CX26	Indica	Amol3(Sana)	-	Iran	Iran	WAS	XI-1B	International Rice Molecular Breeding Network
382	CX260	Japonica	5216B	5216B	China	-	-	-	International Rice Molecular Breeding Network
383	CX262	Japonica	IAC 3	-	China	Brazil	SAM	GJ-trp	International Rice Molecular Breeding Network
384	CX263	Indica	PADISENEMOK	-	-	Malaysia	SER	XI-adm	International Rice Molecular Breeding Network
385	CX265	Indica	MONOLAYA	-	United_States	Colombia	SAM	XI-adm	International Rice Molecular Breeding Network
386	CX267	Indica	IET 1444	-	India	India	SAC	XI-adm	International Rice Molecular Breeding Network
387	CX268	Indica	ARROZVERMELHO	-	Philippines	Brazil	SAM	XI-adm	International Rice Molecular Breeding Network
388	CX269	Japonica	IAC 165	-	Brazil	Brazil	SAM	GJ-trp	International Rice Molecular Breeding Network
389	CX27	Indica	Khazar	-	Iran	Iran	WAS	XI-adm	International Rice Molecular Breeding Network
390	CX270	Indica	TAICHUNGNATIVE1	台中本地1号	Taiwan	Taiwan	EAR	XI-1A	International Rice Molecular Breeding Network
391	CX273	Indica	NONA BOKRA	-	India	India	SAC	XI-adm	International Rice Molecular Breeding Network
392	CX274	Indica	IR 26	-	Philippines	Philippines	SER-IRRI	XI-adm	International Rice Molecular Breeding Network
393	CX276	Indica	IR 8192-200-3-3-1-1	-	Philippines	Philippines	SER-IRRI	XI-1B	International Rice Molecular Breeding Network
394	CX277	Japonica	02428-IL	-	China	China	EAS	GJ-adm	International Rice Molecular Breeding Network
395	CX278	Indica	IR 68	-	Philippines	Philippines	SER-IRRI	XI-adm	International Rice Molecular Breeding Network
396	CX279	Japonica	Yuedao 1	云稻1号	China	-	-	-	International Rice Molecular Breeding Network
397	CX28	Indica	Gayabyeo	-	South_Korea	Korea, Republic of	EAR	XI-1B	International Rice Molecular Breeding Network
398	CX280	Japonica	Maravilha	-	Brazil	Brazil	SAM	admix	International Rice Molecular Breeding Network
399	CX281	Indica	IR 68897 B	-	Philippines	Philippines	SER-IRRI	XI-1B	International Rice Molecular Breeding Network
400	CX282	Japonica	Lijiangxintuanheigu	丽江新团黑谷	China	China	EAS	GJ-adm	International Rice Molecular Breeding Network
401	CX283	Japonica	Changyebaochixi	长野保持系	China	-	-	-	International Rice Molecular Breeding Network
402	CX285	Japonica	Nonglinnuo	农林糯	China	China	EAS	GJ-trp	International Rice Molecular Breeding Network
403	CX286	Japonica	C 349	-	China	China	EAS	admix	International Rice Molecular Breeding Network
404	CX287	Japonica	C52	-	China	China	EAS	GJ-tmp	International Rice Molecular Breeding Network
405	CX288	Indica	D 11	-	China	India	SAC	XI-adm	International Rice Molecular Breeding Network
406	CX289	Indica	725	725	China	-	-	-	International Rice Molecular Breeding Network
407	CX29	Japonica	Milyang 23	-	North Korea	Korea, Republic of	EAR	admix	International Rice Molecular Breeding Network
408	CX291	Indica	D 15	-	China	China	EAS	XI-adm	International Rice Molecular Breeding Network
409	CX292	Indica	Enhui 58	恩恢58	China	-	-	-	International Rice Molecular Breeding Network
410	CX293	Indica	Wansan	晚三	China	-	-	-	International Rice Molecular Breeding Network
411	CX294	Indica	Minghui 77	明恢77	China	-	-	-	International Rice Molecular Breeding Network
412	CX295	Indica	Chaohui-1	超恢－1	China	-	-	-	International Rice Molecular Breeding Network
413	CX296	Indica	IR 74	-	Philippines	Philippines	SER-IRRI	XI-adm	International Rice Molecular Breeding Network
414	CX297	Indica	Guihui 2190	贵恢2190	China	-	-	-	International Rice Molecular Breeding Network
415	CX298	Indica	Guihui 5832	贵恢5832	China	-	-	-	International Rice Molecular Breeding Network
416	CX299	Japonica	Minggeng 1	宁粳1号	China	-	-	-	International Rice Molecular Breeding Network
417	CX3	Indica	BR 24	-	Bangladesh	Bangladesh	SAC	XI-1A	International Rice Molecular Breeding Network
418	CX30	Indica	MR 185	-	Malaysia	Malaysia	SER	XI-1B	International Rice Molecular Breeding Network
419	CX300	Indica	Guihui 168	贵恢168	China	-	-	-	International Rice Molecular Breeding Network
420	CX301	Indica	Qianhui 875	黔恢875	China	-	-	-	International Rice Molecular Breeding Network
421	CX302	Indica	SB90	SB90	China	-	-	-	International Rice Molecular Breeding Network
422	CX303	Indica	LX 2007	-	China	China	EAS	XI-adm	International Rice Molecular Breeding Network
423	CX304	Indica	Luyin 46	陆引46	China	China	EAS	XI-adm	International Rice Molecular Breeding Network
424	CX305	Indica	ZH 5	-	China	China	EAS	XI-1B	International Rice Molecular Breeding Network
425	CX306	Japonica	Mongolia Rice	蒙古稻	China	China	EAS	GJ-tmp	International Rice Molecular Breeding Network
426	CX307	Japonica	HP 121	-	China	China	EAS	GJ-adm	International Rice Molecular Breeding Network
427	CX309	Japonica	Lunhui 422	轮回422	China	-	-	-	International Rice Molecular Breeding Network
428	CX31	Indica	Hnankar	-	Myanmar	Myanmar	SEA	XI-1B	International Rice Molecular Breeding Network
429	CX310	Indica	F88	F88	China	-	-	-	International Rice Molecular Breeding Network
430	CX311	Japonica	Wuyungeng 7	武运粳7号	China	-	-	-	International Rice Molecular Breeding Network
431	CX312	Indica	WH26	WH26	China	-	-	-	International Rice Molecular Breeding Network
432	CX313	Indica	R106	-	China	China	EAS	XI-adm	International Rice Molecular Breeding Network
433	CX314	Indica	117	-	China	China	EAS	XI-1B	International Rice Molecular Breeding Network
434	CX315	Japonica	Zidao	紫稻	North Korea	Democratic People's Republic of Korea	EAR	GJ-tmp	International Rice Molecular Breeding Network
435	CX316	Japonica	MR 39	-	China	Malaysia	SER	admix	International Rice Molecular Breeding Network
436	CX317	Japonica	MR 19	-	China	Malaysia	SER	GJ-tmp	International Rice Molecular Breeding Network
437	CX318	Indica	Heiheaihui	黑河瑷珲	China	China	EAS	XI-adm	International Rice Molecular Breeding Network
438	CX319	Indica	Mengguandamagu	孟关大麻谷	China	China	EAS	XI-adm	International Rice Molecular Breeding Network
439	CX32	Japonica	Manauthukha	-	Myanmar	Myanmar	SEA	GJ-adm	International Rice Molecular Breeding Network
440	CX320	Japonica	Zhendao 88	镇稻88	China	-	-	-	International Rice Molecular Breeding Network
441	CX321	Indica	PD29	PD29	China	-	-	-	International Rice Molecular Breeding Network
442	CX322	Indica	Honghui 98	红恢98	China	-	-	-	International Rice Molecular Breeding Network
443	CX324	Japonica	Nangeng 45	南粳45	China	-	-	-	International Rice Molecular Breeding Network
444	CX325	Indica	Hongwan 1	红晚1号	China	-	-	-	International Rice Molecular Breeding Network
445	CX326	Japonica	Nangeng 47	南粳47	China	-	-	-	International Rice Molecular Breeding Network
446	CX328	Indica	Baoxuan 21	包选21号	China	China	EAS	XI-1A	International Rice Molecular Breeding Network
447	CX329	Japonica	Jinchuanyihao	津川一号	China	China	EAS	GJ-tmp	International Rice Molecular Breeding Network
448	CX33	Indica	Shwe Thwe Yin Hyv	-	Myanmar	Myanmar	SEA	XI-1B	International Rice Molecular Breeding Network
449	CX330	Japonica	Yueguang	越光	Japan	Japan	EAR	GJ-tmp	International Rice Molecular Breeding Network
450	CX331	Japonica	Song 820	松820	China	-	-	-	International Rice Molecular Breeding Network
451	CX332	Japonica	Xudao 3	徐稻3号	China	-	-	-	International Rice Molecular Breeding Network
452	CX333	Japonica	Daohuaxiang	稻花香	China	-	-	-	International Rice Molecular Breeding Network
453	CX334	Japonica	Huaidao 9	淮稻9号	China	-	-	-	International Rice Molecular Breeding Network
454	CX335	Indica	B14	B14	China	-	-	-	International Rice Molecular Breeding Network
455	CX336	Indica	B15	B15	China	-	-	-	International Rice Molecular Breeding Network
456	CX337	Indica	B5	B5	China	-	-	-	International Rice Molecular Breeding Network
457	CX338	Indica	B5-10	B5-10	China	-	-	-	International Rice Molecular Breeding Network
458	CX339	Indica	Luhan 1	绿旱1号	China	-	-	-	International Rice Molecular Breeding Network
459	CX34	Indica	BG 300	-	Sri Lanka	Sri Lanka	IOC	XI-adm	International Rice Molecular Breeding Network
460	CX340	Indica	Hua 564	华564	China	China	EAS	XI-1B	International Rice Molecular Breeding Network
461	CX341	Indica	Hua 565	华565	China	China	EAS	XI-adm	International Rice Molecular Breeding Network
462	CX342	Indica	Wanxian 763	皖籼763	China	China	EAS	XI-adm	International Rice Molecular Breeding Network
463	CX343	Indica	Wanxian 77	皖籼77	China	China	EAS	XI-adm	International Rice Molecular Breeding Network
464	CX344	Japonica	Hexi 41	合系41号	China	China	EAS	GJ-tmp	International Rice Molecular Breeding Network
465	CX345	Japonica	Yungeng 23	云粳23号	China	China	EAS	GJ-tmp	International Rice Molecular Breeding Network
466	CX346	Indica	SAGC-4	-	China	China	EAS	XI-adm	International Rice Molecular Breeding Network
467	CX347	Indica	SAGC-7	-	China	China	EAS	XI-adm	International Rice Molecular Breeding Network
468	CX348	Indica	Zhonghua 1	中华1号	China	China	EAS	XI-1B	International Rice Molecular Breeding Network
469	CX349	Indica	KCD 1	-	-	-	-	XI-adm	International Rice Molecular Breeding Network
470	CX35	Indica	BG 94-1	-	Sri Lanka	Sri Lanka	IOC	XI-adm	International Rice Molecular Breeding Network
471	CX351	Japonica	053 A-3	-	China	China	EAS	GJ-tmp	International Rice Molecular Breeding Network
472	CX352	Japonica	BD 007	-	China	China	EAS	GJ-trp	International Rice Molecular Breeding Network
473	CX353	Japonica	CAU 1	-	China	Viet Nam	SEA	GJ-adm	International Rice Molecular Breeding Network
474	CX354	Japonica	CAU 2	-	China	Viet Nam	SEA	GJ-adm	International Rice Molecular Breeding Network
475	CX355	Japonica	Yunlu 102	云陆102	China	China	EAS	GJ-trp	International Rice Molecular Breeding Network
476	CX356	Japonica	Yandao 8	盐稻8号	China	China	EAS	GJ-tmp	International Rice Molecular Breeding Network
477	CX357	Indica	PSBRC 80	-	Philippines	Philippines	SER-IRRI	XI-1B	International Rice Molecular Breeding Network
478	CX358	Indica	PSBRC 82	-	Philippines	Philippines	SER-IRRI	XI-1B	International Rice Molecular Breeding Network
479	CX359	Japonica	Yunlu 103	云陆103	China	China	EAS	GJ-trp	International Rice Molecular Breeding Network
480	CX360	Indica	Y075	-	-	-	-	XI-1B	International Rice Molecular Breeding Network
481	CX362	Indica	YZX1	-	-	-	-	XI-1B	International Rice Molecular Breeding Network
482	CX363	Indica	YZX2	-	-	-	-	XI-adm	International Rice Molecular Breeding Network
483	CX364	Indica	42686	-	-	-	-	XI-1B	International Rice Molecular Breeding Network
484	CX365	Japonica	Compact Plant Type Material	紧凑株型材料	China	China	EAS	admix	International Rice Molecular Breeding Network
485	CX366	Indica	Ganwanxian 37 (926)	赣 晚 籼 37 号（926）	China	China	EAS	XI-adm	International Rice Molecular Breeding Network
486	CX367	Japonica	Haogelao	豪格劳	China	China	EAS	GJ-trp	International Rice Molecular Breeding Network
487	CX368	Indica	N 22	-	India	India	SAC	cA (Aus)	International Rice Molecular Breeding Network
488	CX369	Indica	IRBB 62	-	Philippines	Philippines	SER-IRRI	XI-1B	International Rice Molecular Breeding Network
489	CX37	Indica	OM 997	-	Vietnam	Viet Nam	SEA	XI-1B	International Rice Molecular Breeding Network
490	CX370	Indica	Chenghui 727	成恢727	China	China	EAS	XI-1B	International Rice Molecular Breeding Network
491	CX371	Japonica	NERICA 1	-	Africa	Cote d'Ivoire	WAF	GJ-trp	International Rice Molecular Breeding Network
492	CX372	Japonica	NERICA 2	-	Africa	Cote d'Ivoire	WAF	GJ-trp	International Rice Molecular Breeding Network
493	CX373	Japonica	NERICA 8	-	Africa	Cote d'Ivoire	WAF	GJ-trp	International Rice Molecular Breeding Network
494	CX374	Japonica	NERICA 9	-	Africa	Cote d'Ivoire	WAF	GJ-trp	International Rice Molecular Breeding Network
495	CX375	Indica	NERICA-L-1	-	Africa	Cote d'Ivoire	WAF	XI-1B	International Rice Molecular Breeding Network
496	CX376	Indica	NERICA-L-20	-	Africa	Cote d'Ivoire	WAF	XI-1B	International Rice Molecular Breeding Network
497	CX377	Indica	NERICA-L-27	-	Africa	Cote d'Ivoire	WAF	XI-1B	International Rice Molecular Breeding Network
498	CX378	Indica	Huhan 15	沪旱15	China	China	EAS	XI-1B	International Rice Molecular Breeding Network
499	CX379	Indica	Nionoka	-	Mali	Mali	WAF	XI-1B	International Rice Molecular Breeding Network
500	CX380	Japonica	Yandao 9	盐稻9号	China	China	EAS	GJ-tmp	International Rice Molecular Breeding Network
501	CX381	Indica	Adny 11	-	-	Mali	WAF	XI-1B	International Rice Molecular Breeding Network
502	CX382	Indica	Kogomg 1-1	-	-	-	-	XI-1B	International Rice Molecular Breeding Network
503	CX383	Japonica	Hongza	红杂	China	China	EAS	GJ-tmp	International Rice Molecular Breeding Network
504	CX384	Japonica	Fengza	丰杂	China	China	EAS	GJ-tmp	International Rice Molecular Breeding Network
505	CX385	Indica	NPT-100	-	China	China	EAS	XI-1B	International Rice Molecular Breeding Network
506	CX386	Indica	NPT-114	-	China	China	EAS	XI-adm	International Rice Molecular Breeding Network
507	CX387	Indica	1088	-	-	-	-	XI-1B	International Rice Molecular Breeding Network
508	CX388	Indica	KR 200	-	Thailand	Thailand	SEA	XI-1B	International Rice Molecular Breeding Network
509	CX389	Japonica	Jinyuan 85	津原85	China	China	EAS	GJ-tmp	International Rice Molecular Breeding Network
510	CX390	Indica	Yuelianggu	月亮谷	China	China	EAS	XI-adm	International Rice Molecular Breeding Network
511	CX391	Japonica	YJ 30	-	China	China	EAS	GJ-tmp	International Rice Molecular Breeding Network
512	CX392	Indica	SARD	-	-	-	-	XI-adm	International Rice Molecular Breeding Network
513	CX393	Indica	Huangsizhan	黄丝占	China	China	EAS	XI-1B	International Rice Molecular Breeding Network
514	CX394	Indica	Molizhanxuan	茉莉占选	China	China	EAS	XI-1B	International Rice Molecular Breeding Network
515	CX395	Japonica	YSBR 1	-	China	China	EAS	admix	International Rice Molecular Breeding Network
516	CX396	Japonica	Guandong 194 (Soft Rice)	关东194（软米）	Japan	Japan	EAR	GJ-tmp	International Rice Molecular Breeding Network
517	CX397	Japonica	Nangeng 46 (Soft Rice)	南粳46（软米）	China	China	EAS	GJ-tmp	International Rice Molecular Breeding Network
518	CX399	Indica	Matatag 2	-	Philippines	Philippines	SER-IRRI	XI-1B	International Rice Molecular Breeding Network
519	CX4	Japonica	93072	-	China	China	EAS	XI-adm	International Rice Molecular Breeding Network
520	CX403	Indica	IR 64 A	-	Philippines	Philippines	SER-IRRI	XI-1B	International Rice Molecular Breeding Network
521	CX42	Indica	IR 68552-55-3-2	-	Philippines	Philippines	SER-IRRI	XI-adm	International Rice Molecular Breeding Network
522	CX43	Indica	IR 66897 B	-	Philippines	Philippines	SER-IRRI	XI-1B	International Rice Molecular Breeding Network
523	CX44	Indica	IR 58025 B	-	Philippines	Philippines	SER-IRRI	XI-1B	International Rice Molecular Breeding Network
524	CX441	Japonica	-	-	China	-	-	-	International Rice Molecular Breeding Network
525	CX45	Indica	Dhan 4	-	India	India	SAC	XI-1B	International Rice Molecular Breeding Network
526	CX46	Indica	Pusa (Basmati 1)	-	India	Pakistan	SAW	admix	International Rice Molecular Breeding Network
527	CX462	Indica	611	611（荃银引进二系恢）	China	-	-	-	International Rice Molecular Breeding Network
528	CX463	Indica	33	33（荃银引进二系恢）	China	-	-	-	International Rice Molecular Breeding Network
529	CX464	Indica	1892S	-	China	-	-	-	International Rice Molecular Breeding Network
530	CX465	Indica	Anxuan 6	安选6号	China	-	-	-	International Rice Molecular Breeding Network
531	CX467	Indica	Xianhui 207	先恢207	China	-	-	-	International Rice Molecular Breeding Network
532	CX469	Indica	R15	HR15(三系恢复系)	China	-	-	-	International Rice Molecular Breeding Network
533	CX472	Indica	38	838(三系恢复系）	China	-	-	-	International Rice Molecular Breeding Network
534	CX474	Indica	287	R287(两系恢复系)	China	-	-	-	International Rice Molecular Breeding Network
535	CX475	Indica	Yuehui 9113	岳恢9113	China	-	-	-	International Rice Molecular Breeding Network
536	CX477	Indica	Xianghui 299	湘恢299	China	-	-	-	International Rice Molecular Breeding Network
537	CX478	Indica	Changhui 121	昌恢121	China	-	-	-	International Rice Molecular Breeding Network
538	CX479	Indica	Lehui 188	乐恢188	China	-	-	-	International Rice Molecular Breeding Network
539	CX48	Indica	PT 60	-	China	China	EAS	XI-adm	International Rice Molecular Breeding Network
540	CX480	Indica	432	R432(三系恢复系)	China	-	-	-	International Rice Molecular Breeding Network
541	CX481	Indica	207R	207R	China	-	-	-	International Rice Molecular Breeding Network
542	CX482	Indica	402	R402(三系恢复系)	China	-	-	-	International Rice Molecular Breeding Network
543	CX483	Indica	458	R458(三系恢复系)	China	-	-	-	International Rice Molecular Breeding Network
544	CX484	Indica	T0463	T0463	China	-	-	-	International Rice Molecular Breeding Network
545	CX485	Indica	T0974	T0974	China	-	-	-	International Rice Molecular Breeding Network
546	CX49	Japonica	NAN-29-2	-	China	China	EAS	GJ-tmp	International Rice Molecular Breeding Network
547	CX492	Japonica	Ninggeng 3	宁粳3号	China	-	-	-	International Rice Molecular Breeding Network
548	CX493	Japonica	Yangfugeng 8	扬辐粳8号	China	-	-	-	International Rice Molecular Breeding Network
549	CX494	Japonica	Yanggeng 4038	扬粳4038	China	-	-	-	International Rice Molecular Breeding Network
550	CX495	Japonica	Zhendao 99	镇稻99	China	-	-	-	International Rice Molecular Breeding Network
551	CX496	Japonica	Wugeng 15	武粳15	China	-	-	-	International Rice Molecular Breeding Network
552	CX497	Japonica	Wuyungeng 21	武运粳21	China	-	-	-	International Rice Molecular Breeding Network
553	CX498	Japonica	Huageng 6	华粳6号	China	-	-	-	International Rice Molecular Breeding Network
554	CX499	Japonica	Nangeng 44	南粳44	China	-	-	-	International Rice Molecular Breeding Network
555	CX5	Indica	108S	-	China	China	EAS	XI-adm	International Rice Molecular Breeding Network
556	CX50	Indica	Ai Zi DAO	-	China	China	EAS	XI-1B	International Rice Molecular Breeding Network
557	CX500	Japonica	Wuxianggeng 14	武香粳14号	China	-	-	-	International Rice Molecular Breeding Network
558	CX501	Japonica	Xudao 5	徐稻5号	China	-	-	-	International Rice Molecular Breeding Network
559	CX502	Japonica	Liangeng 4	连粳4号	China	-	-	-	International Rice Molecular Breeding Network
560	CX503	Japonica	Changnonggeng 5	常农粳5号	China	-	-	-	International Rice Molecular Breeding Network
561	CX504	Japonica	Wuyungeng 19	武运粳19号	China	-	-	-	International Rice Molecular Breeding Network
562	CX505	Indica	Texianzhan 25	特籼占25	China	-	-	-	International Rice Molecular Breeding Network
563	CX506	Indica	Xianxiaozhan	籼小占	China	-	-	-	International Rice Molecular Breeding Network
564	CX507	Indica	Fenghuazhan	丰华占	China	-	-	-	International Rice Molecular Breeding Network
565	CX508	Indica	Qilisimiao	齐粒丝苗	China	-	-	-	International Rice Molecular Breeding Network
566	CX509	Indica	Zhenhuiai 1	珍桂矮1号	China	-	-	-	International Rice Molecular Breeding Network
567	CX51	Indica	Babaomi	-	China	China	EAS	XI-adm	International Rice Molecular Breeding Network
568	CX510	Indica	Guinongzhan	桂农占	China	-	-	-	International Rice Molecular Breeding Network
569	CX511	Indica	Hemeizhan	合美占	China	-	-	-	International Rice Molecular Breeding Network
570	CX512	Indica	Yuxiangyouzhan	玉香油占	China	-	-	-	International Rice Molecular Breeding Network
571	CX513	Indica	Yuejingsimiao 2	粤晶丝苗2号	China	-	-	-	International Rice Molecular Breeding Network
572	CX514	Indica	Yesizhan	野丝占	China	-	-	-	International Rice Molecular Breeding Network
573	CX515	Indica	Guihuazhan	桂华占	China	-	-	-	International Rice Molecular Breeding Network
574	CX516	Indica	Youzhan 8	油占8号	China	-	-	-	International Rice Molecular Breeding Network
575	CX517	Japonica	Dongnong 428	东农428	China	-	-	-	International Rice Molecular Breeding Network
576	CX518	Japonica	Kendao 12	垦稻12	China	-	-	-	International Rice Molecular Breeding Network
577	CX519	Japonica	Kenjiandao 6	垦鉴稻6	China	-	-	-	International Rice Molecular Breeding Network
578	CX52	Indica	Diandun 502	滇囤502	China	China	EAS	XI-adm	International Rice Molecular Breeding Network
579	CX520	Japonica	Longdao 5	龙稻5	China	-	-	-	International Rice Molecular Breeding Network
580	CX521	Japonica	Longgeng 20	龙粳20	China	-	-	-	International Rice Molecular Breeding Network
581	CX522	Japonica	Longgeng 21	龙粳21	China	-	-	-	International Rice Molecular Breeding Network
582	CX523	Japonica	Longgeng 24	龙粳24	China	-	-	-	International Rice Molecular Breeding Network
583	CX524	Japonica	Longgeng 26	龙粳26	China	-	-	-	International Rice Molecular Breeding Network
584	CX525	Japonica	Sanjiang 1	三江1	China	-	-	-	International Rice Molecular Breeding Network
585	CX526	Japonica	Song 01-173	松01-173	China	-	-	-	International Rice Molecular Breeding Network
586	CX527	Japonica	Songgeng 10	松粳10	China	-	-	-	International Rice Molecular Breeding Network
587	CX528	Japonica	Songgeng 6	松粳6	China	-	-	-	International Rice Molecular Breeding Network
588	CX529	Japonica	Suigeng 10	绥粳10	China	-	-	-	International Rice Molecular Breeding Network
589	CX53	Indica	Jiangxisimiao	江西丝苗	China	China	EAS	XI-adm	International Rice Molecular Breeding Network
590	CX530	Japonica	Suigeng 4	绥粳4	China	-	-	-	International Rice Molecular Breeding Network
591	CX531	Japonica	Suigeng 7	绥粳7	China	-	-	-	International Rice Molecular Breeding Network
592	CX532	Japonica	Suigeng 8	绥粳8	China	-	-	-	International Rice Molecular Breeding Network
593	CX533	Japonica	Suigeng 9	绥粳9	China	-	-	-	International Rice Molecular Breeding Network
594	CX534	Japonica	Tongnian 1	通粘1号	China	China	EAS	GJ-tmp	International Rice Molecular Breeding Network
595	CX535	Japonica	Fuyuan 4	富源4号	China	-	-	-	International Rice Molecular Breeding Network
596	CX536	Japonica	Tonghe 832	通禾832	China	-	-	-	International Rice Molecular Breeding Network
597	CX537	Indica	Xiangwanxian 11	湘晚籼11号	China	-	-	-	International Rice Molecular Breeding Network
598	CX538	Indica	Xiangwanxian 13	湘晚籼13号	China	-	-	-	International Rice Molecular Breeding Network
599	CX539	Indica	Xiangzaoxian 24	湘早籼24号	China	-	-	-	International Rice Molecular Breeding Network
600	CX54	Indica	Linyitangdao	临沂塘稻	China	China	EAS	XI-adm	International Rice Molecular Breeding Network
601	CX540	Indica	Xiangzaoxian 31	湘早籼31号	China	-	-	-	International Rice Molecular Breeding Network
602	CX541	Indica	Xiangzaoxian 45	湘早籼45号	China	-	-	-	International Rice Molecular Breeding Network
603	CX543	Japonica	Xiushui 114	秀水114	China	-	-	-	International Rice Molecular Breeding Network
604	CX544	Japonica	Xiushui 123	秀水123	China	-	-	-	International Rice Molecular Breeding Network
605	CX545	Japonica	Xiushui 128	秀水128	China	-	-	-	International Rice Molecular Breeding Network
606	CX546	Japonica	Zhonghua 11	中花11	China	-	-	-	International Rice Molecular Breeding Network
607	CX547	Japonica	Zhegeng 22	浙粳22	China	-	-	-	International Rice Molecular Breeding Network
608	CX548	Indica	Zhongjian 100	中鉴100	China	China	EAS	XI-adm	International Rice Molecular Breeding Network
609	CX549	Indica	Zhongjian 99-38	中鉴99-38	China	-	-	-	International Rice Molecular Breeding Network
610	CX55	Indica	Pengshantieganzhan	彭山铁杆占	China	China	EAS	XI-1A	International Rice Molecular Breeding Network
611	CX550	Indica	Jiayu 948	嘉育948	China	-	-	-	International Rice Molecular Breeding Network
612	CX551	Japonica	Jia 991	嘉991	China	-	-	-	International Rice Molecular Breeding Network
613	CX552	Japonica	Jia 33	嘉33	China	-	-	-	International Rice Molecular Breeding Network
614	CX553	Japonica	Liangeng 6	连粳6号	China	-	-	-	International Rice Molecular Breeding Network
615	CX554	Indica	Jinzao 47	金早47	China	-	-	-	International Rice Molecular Breeding Network
616	CX555	Japonica	Liaogeng 294	辽粳294	China	-	-	-	International Rice Molecular Breeding Network
617	CX556	Japonica	Liaogeng 454	辽粳454	China	-	-	-	International Rice Molecular Breeding Network
618	CX557	Japonica	Liaogeng 9	辽粳9	China	-	-	-	International Rice Molecular Breeding Network
619	CX558	Japonica	Yanfeng 47	盐丰47	China	-	-	-	International Rice Molecular Breeding Network
620	CX559	Indica	Quanzhen 10	泉珍10号	China	-	-	-	International Rice Molecular Breeding Network
621	CX56	Japonica	Yunguang 8	云光8号	China	China	EAS	GJ-tmp	International Rice Molecular Breeding Network
622	CX560	Indica	Ganwanxian 30	赣晚籼30号	China	-	-	-	International Rice Molecular Breeding Network
623	CX57	Japonica	Zhongchao 123	中超123	China	China	EAS	GJ-tmp	International Rice Molecular Breeding Network
624	CX58	Japonica	Giza 159	-	Egypt	Egypt	NAF	GJ-tmp	International Rice Molecular Breeding Network
625	CX59	Japonica	Milagrosa, Zawa Banday	-	Philippines	Philippines	SER-IRRI	cB (Bas)	International Rice Molecular Breeding Network
626	CX6	Japonica	C418	-	China	China	EAS	admix	International Rice Molecular Breeding Network
627	CX60	Indica	Basmati	-	India	India	SAC	XI-1B	International Rice Molecular Breeding Network
628	CX61	Indica	Bhavani	-	India	India	SAC	XI-1A	International Rice Molecular Breeding Network
629	CX63	Indica	Jhona 349	-	India	India	SAC	cA (Aus)	International Rice Molecular Breeding Network
630	CX64	Indica	IRAT 352	-	Philippines	Brazil	SAM	XI-3	International Rice Molecular Breeding Network
631	CX65	Japonica	Domsiah	-	Iran	Iran	WAS	cB (Bas)	International Rice Molecular Breeding Network
632	CX66	Japonica	Tarom molaii	-	Iran	Iran	WAS	cB (Bas)	International Rice Molecular Breeding Network
633	CX67	Japonica	Binam	-	Iran	Iran	WAS	cB (Bas)	International Rice Molecular Breeding Network
634	CX68	Indica	MR 106	-	Malaysia	Malaysia	SER	XI-adm	International Rice Molecular Breeding Network
635	CX69	Indica	MR 167	-	Malaysia	Malaysia	SER	XI-adm	International Rice Molecular Breeding Network
636	CX70	Indica	MR 77 (Seberang)	-	Malaysia	Malaysia	SER	XI-adm	International Rice Molecular Breeding Network
637	CX71	Indica	Innmayebaw	-	Malaysia	Malaysia	SER	XI-3	International Rice Molecular Breeding Network
638	CX72	Japonica	Basmati 385	-	Pakistan	Pakistan	SAW	cB (Bas)	International Rice Molecular Breeding Network
639	CX73	Indica	IR 6	-	Philippines	Philippines	SER-IRRI	XI-1B	International Rice Molecular Breeding Network
640	CX74	Japonica	JP-5	-	Pakistan	Pakistan	SAW	GJ-tmp	International Rice Molecular Breeding Network
641	CX75	Indica	At 354	-	Sri Lanka	Sri Lanka	IOC	XI-adm	International Rice Molecular Breeding Network
642	CX76	Indica	BG 304	-	Sri Lanka	Sri Lanka	IOC	XI-1B	International Rice Molecular Breeding Network
643	CX77	Japonica	Lemont	-	United_States	United States of America	NAM	GJ-trp	International Rice Molecular Breeding Network
644	CX78	Japonica	M 401	-	United_States	United States of America	NAM	GJ-tmp	International Rice Molecular Breeding Network
645	CX79	Indica	Cs 94	-	Vietnam	Viet Nam	SEA	XI-1B	International Rice Molecular Breeding Network
646	CX8	Indica	Chenghui 448	成恢448	China	China	EAS	XI-adm	International Rice Molecular Breeding Network
647	CX80	Indica	OM 1706	-	Vietnam	Viet Nam	SEA	XI-1B	International Rice Molecular Breeding Network
648	CX82	Indica	X 21	-	Vietnam	Viet Nam	SEA	XI-1B	International Rice Molecular Breeding Network
649	CX83	Indica	X 22	-	Vietnam	Viet Nam	SEA	XI-1B	International Rice Molecular Breeding Network
650	CX84	Indica	X 23	-	Vietnam	Viet Nam	SEA	XI-adm	International Rice Molecular Breeding Network
651	CX85	Indica	C 71	-	Vietnam	Viet Nam	SEA	XI-adm	International Rice Molecular Breeding Network
652	CX86	Indica	C 70	-	Vietnam	Viet Nam	SEA	XI-adm	International Rice Molecular Breeding Network
653	CX87	Indica	Q 5	-	Vietnam	Viet Nam	SEA	XI-adm	International Rice Molecular Breeding Network
654	CX88	Indica	Huanyangnian	缓阳粘	China	China	EAS	XI-1A	International Rice Molecular Breeding Network
655	CX89	Indica	M 202	-	United_States	United States of America	NAM	XI-adm	International Rice Molecular Breeding Network
656	CX9	Indica	Fengaizhan	丰矮占	China	China	EAS	XI-1B	International Rice Molecular Breeding Network
657	CX90	Indica	Chhomromg	-	Nepal	Nepal	SAC	XI-1B	International Rice Molecular Breeding Network
658	CX91	Indica	Govind	-	India	India	SAC	XI-1B	International Rice Molecular Breeding Network
659	CX92	Indica	UPR 191-66	-	India	India	SAC	XI-1B	International Rice Molecular Breeding Network
660	CX93	Indica	TGMS 29	-	India	India	SAC	XI-adm	International Rice Molecular Breeding Network
661	CX94	Indica	Swarna	-	India	India	SAC	XI-adm	International Rice Molecular Breeding Network
662	CX96	Indica	Ajaya	-	India	India	SAC	XI-1B	International Rice Molecular Breeding Network
663	CX97	Indica	Budda	-	India	India	SAC	XI-1B	International Rice Molecular Breeding Network
664	CX98	Indica	Doddabyranella	-	India	India	SAC	XI-2	International Rice Molecular Breeding Network
665	CX99	Indica	Doddi	-	India	India	SAC	XI-2	International Rice Molecular Breeding Network
