# Supplementary material for: Genetic basis and identification of candidate genes for salt tolerance in rice by GWAS
Source: Sci Rep. 2020 Jun 19;10:9958. doi: 10.1038/s41598-020-66604-7 (PMC7305297; doi:10.1038/s41598-020-66604-7)
Supplement: Supplementary file 3 — Supplementary Table S2. [file 41598_2020_66604_MOESM3_ESM.xlsx]

## Sheet: sheet1
	Table S2 Correlation coefficients for 7 important agricultural traits
		SL	RL	SFW	SDW	RFW	RDW	STL
	SL	1	.216**	.267**	.411**	.275**	.275**	-.098**
	RL		1	.115**	.160**	.213**	.213**	0.002
	SFW			1	.680**	.517**	.599**	-.362**
	SDW				1	.669**	.796**	-.383**
	RFW					1	.872**	-.249**
	RDW						1	-.354**
	STL							1
	** Significant correlation at α = 0.01;
	SL, Shoot length; RL, Root length; SFW, Shoot fresh weight; SDW, Shoot dry weight; RFW, Root fresh weight; RDW, Root dry weight; STL, Salt tolerance level
