# Supplementary material for: Genetic basis and identification of candidate genes for salt tolerance in rice by GWAS
Source: Sci Rep. 2020 Jun 19;10:9958. doi: 10.1038/s41598-020-66604-7 (PMC7305297; doi:10.1038/s41598-020-66604-7)
Supplement: Supplementary file 4 — Supplementary Table S3. [file 41598_2020_66604_MOESM4_ESM.xlsx]

## Sheet: Sheet1
	Table S3 Significant association signals for STL in the full populaiton, indica and japonica detected in CMLM
	Population	QTL Name	Chr.	Lead SNP	-LOG(P)	MAF	PVE (%)	Genetic variation (%)	Previous QTL	Reference	Candidate gene
	Full population	qSTL1-1	1	Chr1_4413800	4.45078	0.108553	8.81848	3.5
		qSTL2-1	2	Chr2_23744579	4.39862	0.286184	8.78198	0.63			RSS1 (rice salt sensitive 1)
		qSTL2-2	2	Chr2_24686487	4.99923	0.17352	9.20443	0.67	qRTL2.24	De Leon et al. (2016)
		qSTL2-3	2	Chr2_33824963	4.11852	0.32648	8.5866	0.16	qRTL2.33; qSRR2.33	De Leon et al. (2016)
		qSTL3-1	3	Chr3_5232279	5.01394	0.448191	9.21483	3.37	qRTL3.6	De Leon et al. (2016)
		qSTL3-2	3	Chr3_13768401	4.74582	0.078125	9.02563	2.67
		qSTL3-3	3	Chr3_28422153	4.66846	0.352796	8.97121	0.16
		qSTL4-1	4	Chr4_487087	6.49918	0.426809	10.2771	2.53
		qSTL4-2	4	Chr4_4400595	5.48328	0.347862	9.54801	3.66
		qSTL6-1	6	Chr6_28294301	4.28833	0.314967	8.70492	1.78
		qSTL8-1	8	Chr8_19693621	5.41722	0.340461	9.50097	0.15	qRTL8.19; qSRR8.19	De Leon et al. (2016)
		qSTL8-2	8	Chr8_25746300	4.69595	0.186678	8.99054	2.68	qSIS8.24	De Leon et al. (2016)
		qSTL8-3	8	Chr8_26210344	4.14526	0.476151	8.6052	0.74	qSRR8.26	De Leon et al. (2016)
		qSTL9-1	9	Chr9_14075626	4.8152	0.362664	9.0745	1.91	qRTL9.14	De Leon et al. (2016)
		qSTL10-1	10	Chr10_4741077	4.27879	0.227796	8.69826	1.58
	Indica	qSTL2-2	2	Chr2_24707350	4.73862	0.129442	4.36256	0.78	qRTL2.24	De Leon et al. (2016)
		qSTL4-1	4	Chr4_506231	5.2049	0.356599	4.86264	3.88
		qSTL4-2	4	Chr4_4482215	4.78374	0.204315	4.41074	2.26
		qSTL11-1	11	Chr11_26533228	5.2323	0.187817	4.89218	3.06	qCHL11.2	De Leon et al. (2016)
	Japonica	qSTL4-1	4	Chr4_516638	5.52841	0.365385	11.0239	0.98
		qSTL8-1	8	Chr8_19795990	5.59399	0.235577	11.1784	0.45	qRTL8.19; qSRR8.19	De Leon et al. (2016)
