# Supplementary material for: Genetic basis and identification of candidate genes for salt tolerance in rice by GWAS
Source: Sci Rep. 2020 Jun 19;10:9958. doi: 10.1038/s41598-020-66604-7 (PMC7305297; doi:10.1038/s41598-020-66604-7)
Supplement: Supplementary file 5 — Supplementary Table S4. [file 41598_2020_66604_MOESM5_ESM.xlsx]

## Sheet: Sheet1
	Table S4 Significant association signals for STL in the full populaiton, indica and japonica detected in GLM
	Population	Chr.	Lead SNP	-LOG(P)	MAF	PVE (%)	Candidate gene
	Full population	1	Chr1_337003	4.87589	0.123355	3.15426	OsCOIN (Oryza sativa cold-inducible)
		1	Chr1_2404855	4.72618	0.159539	3.04329
		1	Chr1_4413073	6.40695	0.123355	4.30421
		1	Chr1_5452857	5.81972	0.449836	3.86011
		1	Chr1_6777273	4.81751	0.379934	3.11095
		1	Chr1_7870013	4.31444	0.391447	2.73964
		1	Chr1_8845183	6.82439	0.29523	4.622
		1	Chr1_9655876	4.74146	0.223684	3.0546
		1	Chr1_10890331	5.04999	0.268914	3.28367
		1	Chr1_11835768	4.85568	0.252467	3.13926
		1	Chr1_12527331	4.40728	0.178454	2.80791
		1	Chr1_12986441	5.63187	0.186678	3.71882
		1	Chr1_14057318	6.50058	0.159539	4.37534
		1	Chr1_17158833	4.87592	0.255757	3.15428
		1	Chr1_18475504	6.09214	0.212993	4.06569	OsMEK1 (Oryza sativa mitogen activated protein kinase kinase 1)
		1	Chr1_24011541	4.48394	0.11102	2.86436
		1	Chr1_35647035	4.79609	0.172697	3.09507
		2	Chr2_565204	7.75467	0.384868	5.33604
		2	Chr2_4753128	5.5873	0.109375	3.68535
		2	Chr2_9062923	5.09623	0.10773	3.3181
		2	Chr2_23555415	5.3213	0.347862	3.48608	RSS1 (rice salt sensitive 1)
		2	Chr2_25374343	5.14612	0.245066	3.35529
		2	Chr2_33824963	5.28475	0.32648	3.45875
		3	Chr3_2542327	5.95098	0.0896382	3.95907
		3	Chr3_5232279	6.62866	0.448191	4.47279
		3	Chr3_6050700	5.68809	0.0953947	3.76107
		3	Chr3_7382453	5.89121	0.0962171	3.91399
		3	Chr3_12686990	5.4782	0.369243	3.60352
		3	Chr3_17203997	6.7683	0.411184	4.5792
		3	Chr3_17789509	4.43548	0.386513	2.82867
		3	Chr3_21862448	6.00129	0.222039	3.99704
		3	Chr3_23114701	4.32632	0.387336	2.74837
		3	Chr3_25260277	4.76242	0.373355	3.07013
		3	Chr3_28422159	4.96662	0.355263	3.22166
		3	Chr3_30616934	5.22068	0.209704	3.41091	OsSUV3 (Oryza sativa SUV 3)
		3	Chr3_33795938	5.13697	0.158717	3.34847
		3	Chr3_33983393	6.79807	0.100329	4.60191	SNAC1 (stress-responsive NAC 1)
		4	Chr4_513636	8.19379	0.495888	5.67574	OsHSP1 (Oryza sativa heat shock protein 1)
		4	Chr4_2072803	5.25791	0.193257	3.43871
		4	Chr4_2801244	6.51833	0.20477	4.38883
		4	Chr4_4400595	8.47598	0.347862	5.89491
		4	Chr4_5724455	6.9239	0.163651	4.698
		4	Chr4_12720718	4.58801	0.330592	2.94114
		4	Chr4_20769201	4.505	0.117599	2.87989
		4	Chr4_30457070	5.07858	0.0773026	3.30496	OsBRXL3 (Oryza sativa BREVIS RADIX-like homologous gene); OsRMT1 (Oryza sativa RING finger motif(s) 1)
		4	Chr4_31859219	8.51739	0.200658	5.92713
		4	Chr4_33157978	5.92834	0.36102	3.94199
		5	Chr5_3043885	4.81455	0.488487	3.10876
		5	Chr5_4650681	5.00676	0.0838816	3.2515
		5	Chr5_6082103	5.86338	0.133224	3.89301	OsTZF1 (Oryza sativa tandem zinc finger protein 1)
		5	Chr5_18167933	5.28639	0.09375	3.45998
		5	Chr5_18530657	5.63885	0.203947	3.72406
		5	Chr5_19593416	5.5096	0.470395	3.62705
		5	Chr5_20152305	5.04615	0.134046	3.28082
		5	Chr5_20505368	5.33259	0.237664	3.49451
		5	Chr5_22106330	4.93504	0.472862	3.19819
		5	Chr5_22587092	5.38554	0.5	3.53413	OsP5CS (Oryza sativa 1-pyrroline-5-carboxylate synthetase)
		5	Chr5_23557898	4.93904	0.475329	3.20116	OsAMTR1 (Oryza sativa aminotransferase 1)
		5	Chr5_26415787	5.28637	0.453947	3.45997
		5	Chr5_26947988	4.79441	0.452303	3.09383
		5	Chr5_28150078	5.88269	0.226151	3.90756
		6	Chr6_680188	6.16832	0.439145	4.12331	OsLEA4 (Oryza sativa late embryogenesis abundant protein gene)
		6	Chr6_1851452	4.51548	0.440789	2.88761
		6	Chr6_8670493	5.06526	0.415296	3.29504
		6	Chr6_9451118	4.83319	0.186678	3.12258
		6	Chr6_28273488	5.5012	0.374178	3.62076
		7	Chr7_1045057	5.0668	0.350329	3.29619
		7	Chr7_4861618	4.34924	0.262336	2.76522
		7	Chr7_5155928	5.46975	0.182566	3.59719
		7	Chr7_6318266	5.66798	0.141447	3.74595
		7	Chr7_6684535	4.68866	0.124178	3.01552
		7	Chr7_8617530	4.62721	0.103618	2.97009
		7	Chr7_13429005	5.53591	0.13898	3.64679
		7	Chr7_15260867	6.25521	0.131579	4.18912
		7	Chr7_16124540	5.06168	0.245066	3.29238
		7	Chr7_16535177	5.80208	0.489309	3.84683
		7	Chr7_18550411	4.26964	0.251645	2.70675
		7	Chr7_21152606	4.79825	0.0838816	3.09667
		7	Chr7_22112351	4.8297	0.494243	3.12	OSRIP18 (Oryza sativa ribosome-inactivating protein gene 18)
		7	Chr7_26500746	5.61573	0.342105	3.7067
		7	Chr7_27722972	4.30711	0.458059	2.73426
		7	Chr7_28498799	5.61009	0.254112	3.70246
		7	Chr7_28868935	5.11834	0.239309	3.33458
		8	Chr8_1072699	5.32699	0.113487	3.49033	OsPUB15 (Oryza sativa plant U-box (PUB) 15)
		8	Chr8_1502236	5.92957	0.0879934	3.94292	OsGAPDH (Oryza sativa glyceraldehyde-3-phosphate dehydrogenase)
		8	Chr8_8665577	5.74952	0.149671	3.80727
		8	Chr8_19693621	4.69478	0.340461	3.02005	SRWD4 (Salt responsive WD40 protein 4)
		8	Chr8_20481447	5.67437	0.494243	3.75075
		8	Chr8_25705893	6.21837	0.189967	4.16121
		8	Chr8_26323577	6.82861	0.462171	4.62522
		9	Chr9_890523	5.05404	0.226974	3.28669	OsCYL4 (Oryza sativa cyclase-like gene 4)
		9	Chr9_6096069	5.15943	0.0649671	3.36521
		9	Chr9_6875021	7.06655	0.398849	4.80711
		9	Chr9_11063945	5.34677	0.387336	3.50512
		9	Chr9_11361003	4.37086	0.203125	2.78111
		9	Chr9_11665109	5.48913	0.200658	3.61171
		9	Chr9_12300063	5.40255	0.414474	3.54686	OsDREB6 (Oryza sativa dehydration-responsive element-binding protein 6)
		9	Chr9_14075626	6.19614	0.362664	4.14437
		9	Chr9_15462507	7.46572	0.294408	5.11342	OsDSG1 (Oryza sativa delayed seed germination 1)
		9	Chr9_16692442	5.21225	0.318257	3.40462	OsALDH7 (Oryza sativa aldehyde dehydrogenase 7)
		9	Chr9_19717971	5.17063	0.432566	3.37356
		9	Chr9_20246749	6.23085	0.0756579	4.17066	OsDREB1A (Oryza sativa dehydration-responsive element-binding protein 1A)
		9	Chr9_21093240	4.72696	0.166118	3.04387
		10	Chr10_404245	4.64078	0.225329	2.98012
		10	Chr10_3441639	5.38364	0.39227	3.5327
		10	Chr10_3848190	4.96101	0.443257	3.21749
		10	Chr10_4477727	5.24052	0.147204	3.42572
		10	Chr10_5823920	5.86291	0.235197	3.89265
		10	Chr10_8462950	4.75809	0.307566	3.06692
		10	Chr10_9523921	4.15354	0.17352	2.62164
		11	Chr11_1688901	5.07687	0.13898	3.30369
		11	Chr11_5408864	5.01388	0.259868	3.2568
		11	Chr11_6053424	5.82034	0.177632	3.86058
		11	Chr11_6328803	4.66547	0.101151	2.99838
		11	Chr11_7010151	6.00395	0.136513	3.99906
		11	Chr11_22581470	5.07777	0.153783	3.30436
		11	Chr11_26332296	4.74223	0.286184	3.05518
		12	Chr12_333946	4.27545	0.480263	2.71101
		12	Chr12_929338	6.6307	0.148849	4.47434
		12	Chr12_5727100	5.93423	0.177632	3.94643
		12	Chr12_7107025	5.3741	0.26398	3.52557
		12	Chr12_21567519	4.77005	0.189145	3.07578
		12	Chr12_26240690	5.83805	0.382401	3.87392
		12	Chr12_26888952	4.79906	0.164474	3.09728
	Indica	1	Chr1_4413800	4.31167	0.161168	3.9815
		1	Chr1_5428195	4.15441	0.069797	3.81254
		1	Chr1_12986441	5.54423	0.26269	5.32639
		1	Chr1_13583407	4.92819	0.430203	4.64983
		1	Chr1_14111696	5.34177	0.370558	5.10313
		1	Chr1_24014105	4.75665	0.280457	4.46296
		1	Chr1_31910199	4.43885	0.126904	4.1186	OsKAT1 (Oryza sativa KAT1)
		2	Chr2_565204	5.82895	0.444162	5.64182
		2	Chr2_6779470	4.80204	0.238579	4.51235
		2	Chr2_24651725	5.06203	0.364213	4.79611
		3	Chr3_5419769	5.11153	0.177665	4.85031
		3	Chr3_13768401	4.95719	0.114213	4.68149
		4	Chr4_506231	7.01759	0.356599	6.976	OsHSP1 (Oryza sativa heat shock protein 1)
		4	Chr4_1709955	4.86442	0.238579	4.58029
		4	Chr4_4482215	6.51037	0.204315	6.40335
		4	Chr4_5724455	5.78597	0.224619	5.5941
		4	Chr4_5984947	5.09892	0.365482	4.8365
		4	Chr4_31818266	5.31933	0.121827	5.07844
		4	Chr4_32040934	4.95991	0.11802	4.68447
		5	Chr5_4822373	4.34346	0.427665	4.01573
		5	Chr5_27290006	4.32849	0.403553	3.9996	OsPDCD5 (Oryza sativa programmed cell death 5)
		6	Chr6_9343578	4.93955	0.246193	4.66224
		6	Chr6_10028169	6.46815	0.0824873	6.3559
		6	Chr6_28293354	4.1211	0.0888325	3.77684
		7	Chr7_4807505	4.80003	0.115482	4.51015
		9	Chr9_11733546	4.56928	0.267766	4.25964
		9	Chr9_12199868	4.68849	0.267766	4.3889	OsDREB6 (Oryza sativa dehydration-responsive element-binding protein 6)
		9	Chr9_14110728	4.92054	0.0571066	4.64149
		9	Chr9_14581897	5.22287	0.100254	4.97243
		9	Chr9_17998176	5.88564	0.115482	5.70483
		9	Chr9_20308332	4.80812	0.332487	4.51897	OsDREB1A (Oryza sativa dehydration-responsive element-binding protein 1A)
		11	Chr11_26533228	6.63216	0.187817	6.5404
	Japonica	2	Chr2_34286691	4.203	0.0721154	8.01092
		4	Chr4_516638	5.69704	0.365385	11.4836	OsHSP1 (Oryza sativa heat shock protein 1)
		4	Chr4_2891903	4.7103	0.389423	9.17155
		4	Chr4_4652242	5.42285	0.302885	10.8342
		5	Chr5_14875745	4.13397	0.09375	7.85453	OsWRKY45 (Oryza sativa WRKY transcription factor 45)
		5	Chr5_17318710	4.88045	0.108173	9.5652
		5	Chr5_20473718	4.53539	0.40625	8.76916
		6	Chr6_24572759	4.90691	0.375	9.62662	OsiSAP8 (Oryza sativa indica stress-associated protein gene 8)
		7	Chr7_15760481	5.3045	0.129808	10.5555
		7	Chr7_21693485	4.73736	0.0769231	9.23402
		7	Chr7_28498799	5.53225	0.355769	11.0926	OsNHX1 (Oryza sativa NHX 1)
		8	Chr8_19747813	5.98399	0.293269	12.1688	SRWD4 (Salt responsive WD40 protein 4)
		9	Chr9_7827497	4.63924	0.336538	9.00779	OsbZIP71 (Oryza sativa bZIP transcription factor 71)
		10	Chr10_4325839	4.69803	0.302885	9.14326
		10	Chr10_5930690	4.25732	0.300481	8.13424
		11	Chr11_27438646	4.77086	0.213942	9.31142	OsJAMyb (Oryza sativa JA-inducible Myb transcription factor gene)
