# Supplementary material for: Genetic basis and identification of candidate genes for salt tolerance in rice by GWAS
Source: Sci Rep. 2020 Jun 19;10:9958. doi: 10.1038/s41598-020-66604-7 (PMC7305297; doi:10.1038/s41598-020-66604-7)
Supplement: Supplementary file 6 — Supplementary Table S5. [file 41598_2020_66604_MOESM6_ESM.xlsx]

## Sheet: Sheet1
	Table S5 Significant association signals for STL in the full populaiton, indica and japonica detected in FaST-LMM
	Population	QTL Name	Chr.	Lead SNP	-LOG(P)	Previous QTL	Reference	Candidate gene
	Full population	qSTL1-1	1	Chr1_4430177	4.96
		qSTL2-1	2	Chr2_565356	5.27
		qSTL2-2	2	Chr2_24707350	5.47	qRTL2.24	De Leon et al. (2016)
		qSTL2-3	2	Chr2_33778044	4.53	qRTL2.33; qSRR2.33	De Leon et al. (2016)
		qSTL3-1	3	Chr3_5232279	5.26	qRTL3.6	De Leon et al. (2016)
		qSTL3-2	3	Chr3_13768401	4.63
		qSTL4-1	4	Chr4_487087	6.69
		qSTL4-2	4	Chr4_4341613	4.96
		qSTL6-1	6	Chr6_28294301	4.82
		qSTL7-1	7	Chr7_20775664	4.18
		qSTL8-1	8	Chr8_19693621	5.32	qRTL8.19; qSRR8.19	De Leon et al. (2016)	SRWD4 (Salt responsive WD40 protein 4)
		qSTL8-2	8	Chr8_25706449	4.36	qSIS8.24	De Leon et al. (2016)
		qSTL8-3	8	Chr8_26210344	4.12	qSRR8.26	De Leon et al. (2016)
		qSTL9-1	9	Chr9_14075626	5.14	qRTL9.14	De Leon et al. (2016)
		qSTL9-2	9	Chr9_14669522	4.11
	Indica	qSTL1-1	1	Chr1_4430177	4.52
		qSTL2-2	2	Chr2_24707350	5.34	qRTL2.24	De Leon et al. (2016)
		qSTL4-1	4	Chr4_506231	6.86
		qSTL4-2	4	Chr4_4523558	4.72
		qSTL4-3	4	Chr4_32040934	4.59
		qSTL11-2	11	Chr11_26533228	4.59	qCHL11.2	De Leon et al. (2016)
	Japonica	qSTL4-1	4	Chr4_516638	5.44
		qSTL4-4	4	Chr4_2891376	5.62
		qSTL4-5	4	Chr4_4426299	5.15
		qSTL8-1	8	Chr8_19795990	5.91	qRTL8.19; qSRR8.19	De Leon et al. (2016)	SRWD4 (Salt responsive WD40 protein 4)
		qSTL11-1	11	Chr11_22800561	4.7
