# Supplementary material for: Genetic basis and identification of candidate genes for salt tolerance in rice by GWAS
Source: Sci Rep. 2020 Jun 19;10:9958. doi: 10.1038/s41598-020-66604-7 (PMC7305297; doi:10.1038/s41598-020-66604-7)
Supplement: Supplementary file 7 — Supplementary Table S6. [file 41598_2020_66604_MOESM7_ESM.xlsx]

## Sheet: Sheet1
	Table S6 Nucleotide diversity and Tajima's D test for OsSTL1
	Taxon	N	π	Tajima's D
	O. rufipogon	446	0.0017	0.52
	O. sativa	664	0.0029	3.66
	japonica	226	0.0037	4.67
	indica	438	0.0007	-1.33
