# Supplementary material for: Genetic basis and identification of candidate genes for salt tolerance in rice by GWAS
Source: Sci Rep. 2020 Jun 19;10:9958. doi: 10.1038/s41598-020-66604-7 (PMC7305297; doi:10.1038/s41598-020-66604-7)
Supplement: Supplementary file 8 — Supplementary Table S7. [file 41598_2020_66604_MOESM8_ESM.xlsx]

## Sheet: Sheet1
	Table S7 Nucleotide diversity and Tajima's D test for OsSTL2
	Taxon	N	π	Tajima's D
	O. rufipogon	446	0.0027	2.74
	O. sativa	664	0.0032	4.73
	japonica	226	0.0027	2.82
	indica	438	0.002	1.61
