# Supplementary material for: Genetic basis and identification of candidate genes for salt tolerance in rice by GWAS
Source: Sci Rep. 2020 Jun 19;10:9958. doi: 10.1038/s41598-020-66604-7 (PMC7305297; doi:10.1038/s41598-020-66604-7)
Supplement: Supplementary file 9 — Supplementary Table S8. [file 41598_2020_66604_MOESM9_ESM.xlsx]

## Sheet: Sheet1
	Table S8 High salt tolerant material of the haplotypes information
	ID	Type	Name	Hap.	OsSTL1	OsSTL2	STL
	CX114	Indica	Guang Lu Ai 4	co-hap2	hap1	hap2	1
	CX123	Indica	Yu Qiu Gu	co-hap2	hap1	hap2	1
	CX129	Japonica	MOLOK	co-hap2	hap1	hap2	1
	CX169	Indica	Minghui 86	co-hap2	hap1	hap2	1
	CX185	Indica	Zhonghui 8006	co-hap2	hap1	hap2	1
	CX190	Indica	Zhonghui 8015	co-hap2	hap1	hap2	1
	CX276	Indica	IR8192-200-3-3-1-1	co-hap2	hap1	hap2	1
	CX277	Japonica	02428 IL	co-hap4	hap2	hap1	1
	CX295	Indica	Chaohui 1	co-hap2	hap1	hap2	1
	CX467	Indica	Xianhui 207	co-hap2	hap1	hap2	1
	CX472	Indica	838	co-hap2	hap1	hap2	1
