# Supplementary material for: Genetic basis and identification of candidate genes for salt tolerance in rice by GWAS
Source: Sci Rep. 2020 Jun 19;10:9958. doi: 10.1038/s41598-020-66604-7 (PMC7305297; doi:10.1038/s41598-020-66604-7)
Supplement: Supplementary file 10 — Supplementary Table S9. [file 41598_2020_66604_MOESM10_ESM.xlsx]

## Sheet: Sheet1
	Table S9 Pyramiding of lead SNP of high salt tolerance alleles in the full population, indica and japonica
	LeadSNP Number	Full population		Indica		Japonica
		Mean	SD	Mean	SD	Mean	SD
	1	-	-	-	-	-	-
	2	-	-	-	-	-	-
	3	5	0	-	-	-	-
	4	7	0	-	-	-	-
	5	7	2	9	0	7	0
	6	7	2	-	-	7	2
	7	6.47	1.61136	8	1.1547	6.07	1.48645
	8	5.84	1.52644	6.67	2.33809	5.72	1.3651
	9	5.49	1.50128	6.5	1.24316	5.31	1.44898
	10	5.43	1.67464	6.03	2.07911	4.96	1.08619
	11	5.48	1.39651	5.92	1.28523	4.86	1.32537
	12	5.07	1.94113	5.5	1.96116	3.86	1.29241
	13	4.69	1.34371	4.72	1.38557	4.43	0.9759
	14	4.59	1.59336	4.67	1.54123	2	1.41421
	15	3.97	1.45676	3.97	1.48178	4	1.1547
	16	4.18	1.6088	4.18	1.6088	-	-
	17	3.63	1.20416	3.67	1.23443	3	0
	18	4	1.1547	4	1.1547	-	-
	19	3	0	3	0	-	-
